# Supplementary material for: Parkinson’s disease and bacteriophages as its overlooked contributors
Source: Sci Rep. 2018 Jul 17;8:10812. doi: 10.1038/s41598-018-29173-4 (PMC6050259; doi:10.1038/s41598-018-29173-4)
Supplement: Supplementary file 3 — Supplementary Table S2.1 [file 41598_2018_29173_MOESM3_ESM.xlsx]

## Sheet: final
Parkinson’s disease and bacteriophages as its overlooked contributors
George Tetz, Stuart M. Brown, Yuhan Hao, Victor Tetz
				PD																															Control
Host	Taxonomy	taxonID	id	SAMEA103958109	SAMEA103958110	SAMEA103958111	SAMEA103958112	SAMEA103958113	SAMEA103958114	SAMEA103958115	SAMEA103958116	SAMEA103958117	SAMEA103958118	SAMEA103958119	SAMEA103958120	SAMEA103958121	SAMEA103958122	SAMEA103958123	SAMEA103958124	SAMEA103958125	SAMEA103958126	SAMEA103958127	SAMEA103958128	SAMEA103958129	SAMEA103958130	SAMEA103958131	SAMEA103958132	SAMEA103958133	SAMEA103958134	SAMEA103958163	SAMEA103958164	SAMEA103958165	SAMEA103958166	SAMEA103958167	SAMEA103958135	SAMEA103958136	SAMEA103958137	SAMEA103958138	SAMEA103958139	SAMEA103958140	SAMEA103958141	SAMEA103958142	SAMEA103958143	SAMEA103958144	SAMEA103958145	SAMEA103958146	SAMEA103958147	SAMEA103958148	SAMEA103958149
[Bacillus] clarkii	d__Viruses|k__undef|p__undef|c__undef|o__Caudovirales|f__Siphoviridae|g__undef|s__Bacillus_phage_BCJA1c	294382	ENA.AY616446.AY616446.1.Bacillus.clarkii.bacteriophage.BCJA1c..complete.genome...26.MAY.2017.	0	0	0	0	0	0	0	0	0	0	0	0	0	0	0	0	0	0	0	0	0	0	0	0	0	0	0	0	0	0	0	0	0	0	0	0	0	0	0	0	0	0	0	0	0	0
Aeromonas salmonicida	d__Viruses|k__undef|p__undef|c__undef|o__Caudovirales|f__Myoviridae|g__T4virus|s__Aeromonas_phage_phiAS5	879630	ENA.HM452126.HM452126.1.Aeromonas.phage.phiAS5..complete.genome...26.MAY.2017.	0	0	0	0	0	0	0	0	0	0	0	0	0	0	0	0	0	0	0	0	0	0	0	0	0	0	0	0	0	0	0	0	0	0	0	0	0	0	0	0	0	0	0	0	0	0
Aureococcus anophagefferens	d__Viruses|k__undef|p__undef|c__undef|o__undef|f__Phycodnaviridae|g__undef|s__Aureococcus_anophagefferens_virus	1474867	ENA.KJ645900.KJ645900.1.Aureococcus.anophagefferens.virus.isolate.BtV.01..complete.genome...26.MAY.2017.	0	0	0	0	0	0	0	0	0	0	0	0	0	0	0	0	0	0	0	0	0	0	0	0	0	0	0	0	0	0	0	0	0	0	0	0	0	0	0	0	0	0	0	0	0	0
Bacillus megaterium	d__Viruses|k__undef|p__undef|c__undef|o__Caudovirales|f__Myoviridae|g__undef|s__Bacillus_virus_G	1084719	ENA.JN638751.JN638751.1.Bacillus.phage.G..complete.genome...26.MAY.2017.	0	0	0	0	0	0	0	0	0	0	0	0	0	0	0	0	0	0	0	0	0	0	0	0	0	0	0	0	0	0	0	0	0	0	0	0	0	0	0	0	0	0	0	0	0	0
Bacteroides fragilis	d__Viruses|k__undef|p__undef|c__undef|o__Caudovirales|f__Siphoviridae|g__undef|s__Bacteroides_phage_B40-8	99179	ENA.FJ008913.FJ008913.1.Bacteroides.phage.B40.8.culture.collection.ATCC.51477.B1..complete.genome...26.MAY.2017.	0	0	0	0	0	0	0	0	0	0	0	0	0	0	0	0	0	0	0	0	0	0	0	0	0	0	0	0	0	0	0	0	0	0	0	0	0	0	0	0	0	0	0	0	0	0
Bacteroides fragilis	d__Viruses|k__undef|p__undef|c__undef|o__Caudovirales|f__Siphoviridae|g__undef|s__Bacteroides_phage_B124-14	1105171	ENA.HE608841.HE608841.1.Bacteroides.phage.B124.14.complete.genome..26.MAY.2017.	0	0	0	0.011897	0	0	0.0171795	0	0.00354385	0	0	0	0	0.0168497	0	0	0	0	0.0438138	0	0	0	0	0.0742197	0	0	0	0	0	0	0	0	0	0	0	0	0	0	0	0	0	0.333333	0	0	0	0
Burkholderia cenocepacia	d__Viruses|k__undef|p__undef|c__undef|o__Caudovirales|f__Podoviridae|g__Bcep22likevirus|s__Burkholderia_virus_Bcepmigl	1195073	ENA.JX104231.JX104231.1.Burkholderia.phage.BcepMigl..complete.genome...26.MAY.2017.	0	0	0.0277594	0	0	0	0	0	0	0	0.0370454	0	0	0	0	0	0	0	0	0	0	0	0	0	0	0	0	0	0	0	0	0	0	0	0	0	0	0	0	0	0	0	0	0	0	0
Clostridioides difficile	d__Viruses|k__undef|p__undef|c__undef|o__Caudovirales|f__Myoviridae|g__undef|s__Clostridium_phage_phiMMP02	1204534	ENA.JX145341.JX145341.1.Clostridium.phage.phiMMP02..complete.genome...26.MAY.2017.	0	0	0	0	0	0	0	0	0	0	0	0	0	0	0	0	0	0	0	0	0	0	0	0	0	0	0	0	0	0	0	0	0	0	0	0	0	0	0	0	0	0	0	0	0	0
Clostridioides difficile	d__Viruses|k__undef|p__undef|c__undef|o__Caudovirales|f__Siphoviridae|g__undef|s__Clostridium_phage_phiCD24-1	1582149	ENA.LN681534.LN681534.1.Clostridium.phage.phiCD24.1..complete.genome..26.MAY.2017.	0	0	0	0	0	0	0	0	0	0	0	0	0	0	0	0	0	0	0	0	0	0	0	0	0	0	0	0	0	0	0	0	0	0	0	0	0	0	0	0	0	0	0.00312074	0	0	0
Clostridioides difficile	d__Viruses|k__undef|p__undef|c__undef|o__Caudovirales|f__Myoviridae|g__undef|s__Clostridium_phage_phiMMP03	1582157	ENA.LN681542.LN681542.1.Clostridium.phage.phiMMP03..complete.genome..26.MAY.2017.	0	0	0	0	0	0	0.0131527	0	0	0	0	0	0	0	0	0	0	0	0	0	0	0	0	0	0	0	0	0	0	0	0	0	0	0	0	0	0	0	0	0	0	0	0	0	0	0
Clostridium botulinum C str. Stockholm	d__Viruses|k__undef|p__undef|c__undef|o__Caudovirales|f__Myoviridae|g__undef|s__Clostridium_phage_c-st	12336	ENA.AP008983.AP008983.1.Clostridium.phage.c.st.genomic.DNA..complete.genome...26.MAY.2017.	0	0	0	0	0	0	0	0	0	0	0	0	0	0	0	0	0	0	0.0372079	0	0	0	0	0	0	0	0	0	0	0	0.156546	0	0	0	0	0	0.0466835	0	0	0	0	0	0	0	0	0
Clostridium perfringens	d__Viruses|k__undef|p__undef|c__undef|o__Caudovirales|f__Siphoviridae|g__undef|s__Clostridium_phage_vB_CpeS-CP51	1305708	ENA.KC237729.KC237729.1.Clostridium.phage.vB_CpeS.CP51..complete.genome...26.MAY.2017.	0	0	0	0	0	0	0	0	0	0	0	0	0	0	0	0	0	0	0.0675956	0	0	0	0	0	0	0	0	0	0	0	0	0	0	0	0	0	0.0227137	0	0	0	0	0	0	0	0	0
Edwardsiella ictaluri	d__Viruses|k__undef|p__undef|c__undef|o__Caudovirales|f__Myoviridae|g__undef|s__Edwardsiella_phage_eiAU	1391659	ENA.KF772234.KF772234.1.Edwardsiella.phage.eiAU.183..complete.genome...26.MAY.2017.	0	0	0	0	0	0	0	0	0	0	0	0	0	0	0	0	0	0	0	0	0	0	0	0	0	0.0113417	0	0	0	0	0	0	0	0	0	0	0	0	0	0	0	0	0.0146897	0	0	0
Edwardsiella tarda	d__Viruses|k__undef|p__undef|c__undef|o__Caudovirales|f__Myoviridae|g__undef|s__Edwardsiella_phage_MSW-3	1264700	ENA.AB767244.AB767244.1.Edwardsiella.phage.MSW.3.DNA..complete.genome...26.MAY.2017.	0	0	0	0	0	0	0	0	0.0121284	0	0	0	0	0	0	0	0	0	0	0	0	0	0	0	0	0	0	0	0	0	0	0	0	0	0	0	0	0	0	0	0	0	0	0	0	0
Enterococcus faecalis	d__Viruses|k__undef|p__undef|c__undef|o__Caudovirales|f__Siphoviridae|g__undef|s__Enterococcus_phage_phiEf11	663241	ENA.GQ452243.GQ452243.1.Enterococcus.phage.phiEf11..complete.genome...26.MAY.2017.	0	0	0	0	0	0	0	0	0	0	0	0	0	0	0	0	0	0	0	0	0	0	0	0	0	0	0	0	0	0	0	0	0	0	0	0	0	0	0	0	0	0	0	0	0	0
Enterococcus faecalis	d__Viruses|k__undef|p__undef|c__undef|o__Caudovirales|f__Siphoviridae|g__Phifelvirus|s__Enterococcus_phage_phifl3	673838	ENA.GQ478087.GQ478087.1.Enterococcus.phage.phiFL3B..complete.genome...26.MAY.2017.	0	0	0	0	0	0	0	0	0	0	0	0	0	0	0	0	0	0	0	0	0	0	0	0	0	0	0	0	0	0	0	0	0	0	0	0	0	0	0	0	0	0	0	0	0	0
Enterococcus faecalis	d__Viruses|k__undef|p__undef|c__undef|o__Caudovirales|f__Siphoviridae|g__undef|s__Enterococcus_phage_phiFL4A	673839	ENA.GQ478088.GQ478088.1.Enterococcus.phage.phiFL4A..complete.genome...26.MAY.2017.	0	0	0	0	0	0	0	0	0	0	0	0	0	0	0	0	0	0	0	0	0	0	0	0	0	0	0	0	0	0	0	0	0	0	0	0	0	0	0	0	0	0	0	0	0	0
Escherichia coli	d__Viruses|k__undef|p__undef|c__undef|o__Caudovirales|f__Podoviridae|g__undef|s__Stx2-converting_phage_86	379329	ENA.AB255436.AB255436.1.Stx2.converting.phage.86.DNA..complete.genome...26.MAY.2017.	0	0	0	0.0160831	0	0	0	0	0	0	0	0.00664264	0.016747	0	0	0	0	0.00102003	0	0	0	0	0	0	0	0	0	0	0	0	0	0	0	0	0	0	0	0	0	0	0.0118012	0	0.00784134	0.0333521	0.0118962	0
Escherichia coli	d__Viruses|k__undef|p__undef|c__undef|o__Caudovirales|f__Siphoviridae|g__Lambdavirus|s__Enterobacteria_phage_cdtI	414970	ENA.AB285204.AB285204.1.Phage.cdtI.DNA..complete.genome...26.MAY.2017.	0	0	0.0858935	0.0250981	0	0	0	0	0.00101172	0	0	0.0220104	0.0161698	0.0282981	0	0	0	0.00148639	0	0	0	0	0	0	0	0	0.0198256	0	0	0	0	0	0	0	0	0	0	0	0	0	0.0180719	0	0	0.0585635	0.0411183	0
Escherichia coli	d__Viruses|k__undef|p__undef|c__undef|o__Caudovirales|f__Myoviridae|g__P2virus|s__Escherichia_virus_P2	10679	ENA.AF063097.AF063097.1.Bacteriophage.P2..complete.genome...26.MAY.2017.	0	0	0	0.013571	0	0	0	0	0	0	0	0.0180671	0.0103054	0	0	0	0	0	0	0	0	0	0	0	0	0	0	0	0	0	0	0	0	0	0	0	0	0	0	0	0	0	0	0	0.0716559	0
Escherichia coli	d__Viruses|k__undef|p__undef|c__undef|o__Caudovirales|f__Siphoviridae|g__N15virus|s__Escherichia_virus_N15	40631	ENA.AF064539.AF064539.1.Bacteriophage.N15..complete.genome...26.MAY.2017.	0	0	0	0	0	0	0	0	0	0	0	0	0.0175148	0	0	0	0	0	0	0	0	0	0	0	0	0	0	0	0	0	0	0	0	0	0	0	0	0	0	0	0	0	0	0	0	0
Escherichia coli	d__Viruses|k__undef|p__undef|c__undef|o__Caudovirales|f__Siphoviridae|g__Lambdavirus|s__Escherichia_virus_HK022	10742	ENA.AF069308.AF069308.1.Bacteriophage.HK022..complete.genome...26.MAY.2017.	0	0	0	0	0.0328271	0	0	0	0.0818977	0	0	0.00361459	0	0	0	0	0.00274513	0	0	0	0	0	0	0	0	0	0	0	0	0	0	0	0	0	0	0	0	0	0	0	0.00879397	0	0.0755303	0.0083578	0	0
Escherichia coli	d__Viruses|k__undef|p__undef|c__undef|o__Caudovirales|f__Siphoviridae|g__Lambdavirus|s__Escherichia_virus_HK97	37554	ENA.AF069529.AF069529.1.Bacteriophage.HK97..complete.genome...26.MAY.2017.	0	0	0	0	0	0	0	0	0.188779	0	0	0	0.00889504	0	0	0	0	0	0	0	0	0	0	0	0	0.00935353	0	0	0	0	0	0	0	0	0	0	0	0	0	0	0.00241276	0	0	0.0333985	0	0
Escherichia coli	d__Viruses|k__undef|p__undef|c__undef|o__Caudovirales|f__Podoviridae|g__P22virus|s__Salmonella_phage_HK620	155148	ENA.AF335538.AF335538.1.Bacteriophage.HK620..complete.genome...26.MAY.2017.	0	0	0	0	0	0	0	0	0	0	0	0.0196313	0.0151494	0	0	0	0	0.00121753	0	0	0	0	0	0	0	0	0	0	0	0.0313447	0	0	0	0	0	0	0	0	0	0	0.00437012	0	0	0	0	0
Escherichia coli	d__Viruses|k__undef|p__undef|c__undef|o__Caudovirales|f__Myoviridae|g__P1virus|s__Escherichia_virus_P1	10682	ENA.AF503408.AF503408.1.Enterobacteria.phage.P7..complete.genome...26.MAY.2017.	0	0	0.0505777	0	0.0875687	0	0	0	0.0820018	0	0	0.0120368	0.0139018	0	0	0	0	0	0	0	0	0	0	0	0	0.0608367	0	0	0	0.0300146	0	0	0	0	0	0	0	0.117248	0	0	0	0	0.00742475	0.0521867	0	0
Escherichia coli	d__Viruses|k__undef|p__undef|c__undef|o__Caudovirales|f__Myoviridae|g__undef|s__Enterobacteria_phage_phiP27	103807	ENA.AJ298298.AJ298298.1.Bacteriophage.P27.complete.genome..26.MAY.2017.	0	0	0	0	0	0	0	0	0	0	0	0	0.00354912	0	0	0	0	0	0	0	0	0	0	0	0	0	0.0176629	0	0	0	0	0	0	0	0	0	0	0	0	0	0	0	0	0	0	0
Escherichia coli	d__Viruses|k__undef|p__undef|c__undef|o__Caudovirales|f__Siphoviridae|g__Lambdavirus|s__Enterobacteria_phage_BP-4795	196242	ENA.AJ556162.AJ556162.1.Phage.BP.4795.complete.genome..26.MAY.2017.	0	0	0.0388393	0.0145973	0.104688	0	0.00593723	0	0.00897574	0	0	0.0157199	0.0320442	0.0176666	0	0	0	0	0	0	0.617525	0	0	0	0	0	0	0	0	0.0477562	0	0	0	0	0.151158	0	0	0	0	0	0.0119082	0	0.0412817	0.0311612	0.0956384	0
Escherichia coli	d__Viruses|k__undef|p__undef|c__undef|o__Caudovirales|f__Podoviridae|g__Sp6virus|s__Escherichia_virus_K1E	344022	ENA.AM084415.AM084415.1.Enterobacteria.phage.K1E..complete.genome...26.MAY.2017.	0	0	0	0	0	0	0	0	0	0	0	0	0	0	0	0	0	0	0	0	0	0	0	0	0	0	0	0	0	0	0	0	0	0	0	0	0	0	0	0	0	0	0	0	0.0037838	0
Escherichia coli	d__Viruses|k__undef|p__undef|c__undef|o__Caudovirales|f__Siphoviridae|g__T5virus|s__Escherichia_phage_T5	10726	ENA.AY587007.AY587007.1.Bacteriophage.T5.strain.ATCC.11303.B5..complete.genome...26.MAY.2017.	0	0	0	0	0	0	0	0	0	0	0	0	0	0	0	0	0	0	0	0	0	0	0	0	0	0	0	0	0	0	0	0	0	0	0	0	0	0	0.00464516	0	0	0	0	0.00750164	0	0
Escherichia coli	d__Viruses|k__undef|p__undef|c__undef|o__Caudovirales|f__Siphoviridae|g__Hk578virus|s__Escherichia_virus_SSL2009a	624134	ENA.FJ750948.FJ750948.2.Enterobacteria.phage.SSL.2009a..complete.genome...26.MAY.2017.	0	0	0	0	0	0	0	0	0	0	0	0	0	0.024154	0	0	0	0	0	0	0	0	0	0	0	0	0	0	0	0	0	0	0	0	0	0	0	0	0	0	0	0	0	0	0	0
Escherichia coli	d__Viruses|k__undef|p__undef|c__undef|o__Caudovirales|f__Podoviridae|g__undef|s__Enterobacteria_phage_933W_sensu_lato	254397	ENA.FM180578.FM180578.1.Enterobacteria.phage.2851..complete.genome..26.MAY.2017.	0	0	0	0	0	0	0	0	0.000712384	0	0	0	0.00329787	0	0	0	0	0	0	0	0	0	0	0	0	0	0	0	0	0	0	0	0	0	0	0	0	0	0	0	0.00877617	0	0.0133888	0.0119978	0.0175546	0
Escherichia coli	d__Viruses|k__undef|p__undef|c__undef|o__Caudovirales|f__Myoviridae|g__Muvirus|s__Escherichia_phage_D108	665033	ENA.GQ357916.GQ357916.1.Escherichia.phage.D108..complete.genome...26.MAY.2017.	0	0	0	0	0	0	0	0	0	0	0	0	0	0	0	0	0	0	0	0	0	0	0	0	0	0	0	0	0	0	0	0	0	0	0	0	0	0	0	0	0	0	0	0	0.00493899	0
Escherichia coli	d__Viruses|k__undef|p__undef|c__undef|o__Caudovirales|f__Siphoviridae|g__Lambdavirus|s__Escherichia_phage_HK639	906669	ENA.HM208537.HM208537.1.Escherichia.phage.HK639..complete.genome...26.MAY.2017.	0	0	0	0	0	0	0	0	0	0	0	0	0.00900087	0	0	0	0	0	0	0	0	0	0	0	0	0	0	0	0	0	0	0	0	0	0	0	0	0	0	0	0	0	0	0.00747718	0	0
Escherichia coli	d__Viruses|k__undef|p__undef|c__undef|o__Caudovirales|f__Siphoviridae|g__T5virus|s__Escherichia_phage_Akfv33	1112008	ENA.HQ665011.HQ665011.1.Escherichia.phage.bV_EcoS_AKFV33..complete.genome...26.MAY.2017.	0	0	0	0	0	0	0	0	0	0	0	0	0	0	0	0	0	0	0	0	0	0	0	0	0	0	0	0	0	0	0	0	0	0	0	0	0	0	0	0	0	0	0	0	0	0
Escherichia coli	d__Viruses|k__undef|p__undef|c__undef|o__Caudovirales|f__Siphoviridae|g__Lambdavirus|s__Escherichia_virus_Lambda	10710	ENA.J02459.J02459.1.Enterobacteria.phage.lambda..complete.genome...26.MAY.2017.	0	0	0.0983236	0.0407507	0	0	0	0	0.00143982	0	0	0.0187097	0.0272926	0.0300607	0	0	0.0063633	0	0	0	0	0	0	0	0	0	0	0.0177196	0	0.0340955	0	0	0	0	0	0	0	0	0	0	0.0223736	0	0	0.0374917	0.0372946	0
Escherichia coli	d__Viruses|k__undef|p__undef|c__undef|o__Caudovirales|f__Podoviridae|g__undef|s__Enterobacteria_phage_IME10	1090133	ENA.JN600960.JN600960.1.Enterobacteria.phage.IME10..complete.genome...26.MAY.2017.	0	0	0	0.00573842	0	0	0	0	0	0	0	0.00738559	0.0104496	0	0	0	0	0	0	0	0	0	0	0	0	0	0	0.0214157	0	0	0	0	0	0	0	0	0	0	0	0	0	0	0	0.00890978	0	0
Escherichia coli	d__Viruses|k__undef|p__undef|c__undef|o__Caudovirales|f__Siphoviridae|g__undef|s__Enterobacteria_phage_HK106	432198	ENA.JQ086369.JQ086369.1.Enterobacteria.phage.HK106..complete.genome...26.MAY.2017.	0	0	0	0	0	0	0	0	0	0	0	0	0.00391267	0	0	0	0	0	0	0	0	0	0	0	0	0	0	0	0	0	0	0	0	0	0	0	0	0	0	0	0	0	0	0.0103593	0	0
Escherichia coli	d__Viruses|k__undef|p__undef|c__undef|o__Caudovirales|f__Siphoviridae|g__Lambdavirus|s__Enterobacteria_phage_HK140	1147143	ENA.JQ086370.JQ086370.1.Enterobacteria.phage.HK140..complete.genome...26.MAY.2017.	0	0	0	0.00963568	0	0	0	0	0	0	0	0.0093198	0.0116588	0.00487785	0	0	0	0	0	0	0	0	0	0	0	0	0	0	0	0	0	0	0	0	0	0	0	0	0	0	0.0124469	0	0	0	0.0336739	0
Escherichia coli	d__Viruses|k__undef|p__undef|c__undef|o__Caudovirales|f__Siphoviridae|g__Lambdavirus|s__Enterobacteria_phage_HK225	1147144	ENA.JQ086371.JQ086371.1.Enterobacteria.phage.HK225..complete.genome...26.MAY.2017.	0	0	0	0	0	0	0	0	0	0	0	0	0.0117224	0	0	0	0	0	0	0	0	0	0	0	0	0	0	0	0	0	0	0	0	0	0	0	0	0	0	0	0.00379681	0	0	0	0	0
Escherichia coli	d__Viruses|k__undef|p__undef|c__undef|o__Caudovirales|f__Siphoviridae|g__Lambdavirus|s__Enterobacteria_phage_HK446	1147145	ENA.JQ086372.JQ086372.1.Enterobacteria.phage.HK446..complete.genome...26.MAY.2017.	0	0	0	0	0	0	0	0	0	0	0	0	0.0041571	0	0	0	0	0	0	0	0	0	0	0	0	0	0	0	0	0	0	0	0	0	0	0	0	0	0	0	0	0	0	0	0	0
Escherichia coli	d__Viruses|k__undef|p__undef|c__undef|o__Caudovirales|f__Siphoviridae|g__undef|s__Enterobacteria_phage_HK542	432200	ENA.JQ086373.JQ086373.1.Enterobacteria.phage.HK542..complete.genome...26.MAY.2017.	0	0	0	0	0	0	0	0	0	0	0	0	0	0	0	0	0	0	0	0	0	0	0	0	0	0	0	0	0	0	0	0	0	0	0	0	0	0	0	0	0.0200842	0	0	0.0113446	0	0
Escherichia coli	d__Viruses|k__undef|p__undef|c__undef|o__Caudovirales|f__Siphoviridae|g__undef|s__Enterobacteria_phage_HK544	432201	ENA.JQ086374.JQ086374.1.Enterobacteria.phage.HK544..complete.genome...26.MAY.2017.	0	0	0	0	0	0	0	0	0	0	0	0	0	0	0	0	0	0	0	0	0	0	0	0	0	0	0	0	0	0	0	0	0	0	0	0	0	0	0	0	0	0	0	0.0184239	0	0
Escherichia coli	d__Viruses|k__undef|p__undef|c__undef|o__Caudovirales|f__Siphoviridae|g__Hk578virus|s__Escherichia_phage_HK578	1147142	ENA.JQ086375.JQ086375.1.Enterobacteria.phage.HK578..complete.genome...26.MAY.2017.	0	0	0	0	0	0	0	0	0	0	0	0	0	0.0337713	0	0	0	0	0	0	0	0	0	0	0	0	0	0	0	0	0	0	0	0	0	0	0	0	0	0	0	0	0	0	0	0
Escherichia coli	d__Viruses|k__undef|p__undef|c__undef|o__Caudovirales|f__Siphoviridae|g__Lambdavirus|s__Enterobacteria_phage_HK630	1147146	ENA.JQ086376.JQ086376.1.Enterobacteria.phage.HK630..complete.genome...26.MAY.2017.	0	0	0	0	0	0	0	0	0	0	0	0.00824831	0	0	0	0	0	0	0	0	0	0	0	0	0	0	0	0	0	0	0	0	0	0	0	0	0	0	0	0	0	0	0	0	0.00710968	0
Escherichia coli	d__Viruses|k__undef|p__undef|c__undef|o__Caudovirales|f__Siphoviridae|g__Lambdavirus|s__Enterobacteria_phage_HK633	1147147	ENA.JQ086377.JQ086377.1.Enterobacteria.phage.HK633..complete.genome...26.MAY.2017.	0	0	0	0	0	0	0	0	0	0	0	0	0.00225007	0	0	0	0	0	0	0	0	0	0	0	0	0	0	0	0	0	0	0	0	0	0	0	0	0	0	0	0.0048244	0	0	0	0	0
Escherichia coli	d__Viruses|k__undef|p__undef|c__undef|o__Caudovirales|f__Siphoviridae|g__Lambdavirus|s__Enterobacteria_phage_mEpX2	1147154	ENA.JQ182726.JQ182726.1.Enterobacteria.phage.mEpX2..complete.genome...26.MAY.2017.	0	0	0	0	0	0	0	0	0	0	0	0	0	0	0	0	0	0	0	0	0	0	0	0	0	0	0	0	0	0	0	0	0	0	0	0	0	0	0	0	0	0	0	0	0.00445493	0
Escherichia coli	d__Viruses|k__undef|p__undef|c__undef|o__Caudovirales|f__Siphoviridae|g__Lambdavirus|s__Enterobacteria_phage_mEpX1	1147153	ENA.JQ182727.JQ182727.1.Enterobacteria.phage.mEpX1..complete.genome...26.MAY.2017.	0	0	0	0	0	0	0	0	0	0	0	0	0	0	0	0	0	0.000672991	0	0	0	0	0	0	0	0	0	0.0151459	0	0	0	0	0	0	0	0	0	0	0	0	0	0	0	0.0216622	0	0
Escherichia coli	d__Viruses|k__undef|p__undef|c__undef|o__Caudovirales|f__Siphoviridae|g__Lambdavirus|s__Enterobacteria_phage_mEp460	1147152	ENA.JQ182728.JQ182728.1.Enterobacteria.phage.mEp460..complete.genome...26.MAY.2017.	0	0	0.051095	0.0373828	0	0	0	0	0.000813474	0	0	0.022986	0.0155233	0.0263863	0	0	0.00232032	0.000498701	0	0	0	0	0	0	0	0	0.124265	0.0192716	0	0	0	0	0	0	0	0	0	0	0	0	0.0196865	0	0	0.0465621	0.0540334	0
Escherichia coli	d__Viruses|k__undef|p__undef|c__undef|o__Caudovirales|f__Siphoviridae|g__Lambdavirus|s__Enterobacterial_phage_mEp390	1147158	ENA.JQ182729.JQ182729.1.Enterobacterial.phage.mEp390..complete.genome...26.MAY.2017.	0	0	0	0	0	0	0	0	0	0	0	0	0	0	0	0	0	0	0	0	0	0	0	0	0	0	0	0	0	0	0	0	0	0	0	0	0	0	0	0	0	0	0	0.00864361	0	0
Escherichia coli	d__Viruses|k__undef|p__undef|c__undef|o__Caudovirales|f__Siphoviridae|g__Lambdavirus|s__Enterobacteria_phage_mEp237	1147151	ENA.JQ182730.JQ182730.1.Enterobacteria.phage.mEp237..complete.genome...26.MAY.2017.	0	0	0	0	0	0	0	0	0	0	0	0	0.00640853	0	0	0	0	0	0	0	0	0	0	0	0	0	0	0	0	0	0	0	0	0	0	0	0	0	0	0	0	0	0	0.0190283	0.00966187	0
Escherichia coli	d__Viruses|k__undef|p__undef|c__undef|o__Caudovirales|f__Siphoviridae|g__Lambdavirus|s__Enterobacteria_phage_mEp235	1147150	ENA.JQ182731.JQ182731.1.Enterobacteria.phage.mEp235..complete.genome...26.MAY.2017.	0	0	0	0	0	0	0	0	0	0	0	0	0	0.00408328	0	0	0	0	0	0	0	0	0	0	0	0.0098046	0	0	0	0	0	0	0	0	0	0	0	0	0	0	0.00938668	0	0	0.0193352	0	0
Escherichia coli	d__Viruses|k__undef|p__undef|c__undef|o__Caudovirales|f__Siphoviridae|g__Lambdavirus|s__Enterobacterial_phage_mEp234	1147157	ENA.JQ182732.JQ182732.1.Enterobacterial.phage.mEp234..complete.genome...26.MAY.2017.	0	0	0	0	0	0	0	0	0.000687808	0	0	0.0151917	0.00526247	0	0	0	0	0	0	0	0	0	0	0	0	0	0	0	0	0	0	0	0	0	0	0	0	0	0	0	0.00405711	0	0	0.0182238	0	0
Escherichia coli	d__Viruses|k__undef|p__undef|c__undef|o__Caudovirales|f__Siphoviridae|g__Lambdavirus|s__Enterobacterial_phage_mEp213	1147156	ENA.JQ182733.JQ182733.1.Enterobacterial.phage.mEp213..complete.genome...26.MAY.2017.	0	0	0	0	0	0	0	0	0	0	0	0	0.00483174	0	0	0	0	0	0	0	0	0	0	0	0	0	0	0	0	0	0	0	0	0	0	0	0	0	0	0	0	0	0	0	0	0
Escherichia coli	d__Viruses|k__undef|p__undef|c__undef|o__Caudovirales|f__Siphoviridae|g__Lambdavirus|s__Enterobacteria_phage_mEp043_c-1	1147149	ENA.JQ182734.JQ182734.1.Enterobacteria.phage.mEp043.c.1..complete.genome...26.MAY.2017.	0	0	0	0	0	0	0	0	0	0	0	0	0.0152476	0	0	0	0	0	0	0	0	0	0	0	0	0	0	0	0	0	0	0	0	0	0	0	0	0	0	0	0	0	0	0	0	0
Escherichia coli	d__Viruses|k__undef|p__undef|c__undef|o__Caudovirales|f__Siphoviridae|g__Lambdavirus|s__Enterobacteria_phage_phi80	10713	ENA.JX871397.JX871397.1.Enterobacteria.phage.phi80..complete.genome...26.MAY.2017.	0	0	0	0.0124044	0	0	0	0	0	0	0	0.00365224	0	0	0	0	0	0	0	0	0	0	0	0	0	0	0	0	0	0	0	0	0	0	0	0	0	0	0	0	0.00185369	0	0	0.0180717	0	0
Escherichia coli	d__Viruses|k__undef|p__undef|c__undef|o__Caudovirales|f__Myoviridae|g__P2virus|s__Escherichia_virus_P2	10679	ENA.KC618326.KC618326.1.Enterobacteria.phage.P2..complete.genome...26.MAY.2017.	0	0	0	0.0102016	0	0	0	0	0.0656316	0	0	0.0174947	0.0147176	0.0109387	0	0	0.00325535	0	0	0	0	0	0	0	0	0	0	0	0	0	0	0	0	0	0	0	0	0	0	0	0	0	0	0	0.0753424	0
Escherichia coli	d__Viruses|k__undef|p__undef|c__undef|o__Caudovirales|f__Podoviridae|g__undef|s__Escherichia_phage_1720a-02	1115653	ENA.KF030445.KF030445.1.Escherichia.phage.1720a.02..complete.genome...26.MAY.2017.	0	0.911851	0.165837	0.0332189	0	0	0.0759956	0	0.00602414	0	0.130704	0.01343	0.108344	0.474006	0	0	0	0.00228593	0.201933	0.842204	0	0	0	0.0905336	0.00769082	0	0.210844	0.04719	0	0	0	0	0	0	0	0	0	0.728188	0	0	0.0162171	0	0.0203144	0	0.0265406	0
Escherichia coli	d__Viruses|k__undef|p__undef|c__undef|o__Caudovirales|f__Podoviridae|g__undef|s__Escherichia_phage_Pollock	1540097	ENA.KM236242.KM236242.1.Escherichia.phage.Pollock..complete.genome...26.MAY.2017.	0	0	0	0	0	0	0	0	0	0	0	0.0259745	0	0	0	0	0	0	0	0	0	0	0	0	0	0	0	0	0	0	0	0	0	0	0	0	0	0	0	0	0	0	0	0	0	0
Escherichia coli	d__Viruses|k__undef|p__undef|c__undef|o__Caudovirales|f__Siphoviridae|g__undef|s__Escherichia_phage_YD-2008.s	1567004	ENA.KM896878.KM896878.1.Escherichia.phage.YD.2008.s..complete.genome...26.MAY.2017.	0	0	0	0	0	0	0	0	0	0	0	0	0	0.0313121	0	0	0	0	0	0	0	0	0	0	0	0	0	0	0	0	0	0	0	0	0	0	0	0	0	0	0	0	0	0	0	0
Escherichia coli	d__Viruses|k__undef|p__undef|c__undef|o__Caudovirales|f__Myoviridae|g__undef|s__Enterobacteria_phage_P88	1567486	ENA.KP063541.KP063541.1.Enterobacteria.phage.P88..complete.genome...26.MAY.2017.	0	0	0.0430585	0	0	0	0	0	0	0	0	0.016444	0.013579	0.0132545	0	0	0	0	0	0	0	0	0	0	0	0	0	0	0	0	0	0	0	0	0	0	0	0	0	0	0	0	0	0	0	0
Escherichia coli	d__Viruses|k__undef|p__undef|c__undef|o__undef|f__Inoviridae|g__Inovirus|s__Enterobacteria_phage_If1	10868	ENA.U02303.U02303.1.Bacteriophage.If1..complete.genome...26.MAY.2017.	0	0	0.0526664	0	0	0	0	0	0	0	0	0.00770624	0	0	0	0	0.00240306	0	0	0	0	0	0	0	0	0	0.0763952	0	0	0	0	0	0	0	0	0	0	0	0	0	0	0	0	0.0234131	0	0
Escherichia coli	d__Viruses|k__undef|p__undef|c__undef|o__Caudovirales|f__Myoviridae|g__P2virus|s__Escherichia_virus_186	29252	ENA.U32222.U32222.1.Bacteriophage.186..complete.sequence...26.MAY.2017.	0	0	0	0	0	0	0	0	0	0	0	0	0	0	0	0	0	0	0	0	0	0	0	0	0	0	0	0	0	0	0	0	0	0	0	0	0	0	0	0	0	0	0	0	0	0
Escherichia coli	d__Viruses|k__undef|p__undef|c__undef|o__undef|f__Inoviridae|g__Inovirus|s__Enterobacteria_phage_Ike	10867	ENA.X02139.X02139.1.Bacteriophage.IKe.genome..26.MAY.2017.	0	0	0	0	0	0	0	0	0	0	0	0	0	0.016871	0	0	0	0	0	0	0	0	0	0	0	0	0	0	0	0	0	0	0	0	0	0	0	0	0	0	0	0	0	0	0	0
Escherichia coli BL21(DE3)	d__Viruses|k__undef|p__undef|c__undef|o__Caudovirales|f__Siphoviridae|g__Lambdavirus|s__Escherichia_virus_Lambda	482822	ENA.EU078592.EU078592.1.Enterobacteria.phage.DE3..complete.genome...26.MAY.2017.	0	0	0.0536335	0.00507867	0.0825011	0	0	0	0	0	0	0.0181011	0.0301388	0.0122875	0	0	0	0.000736777	0	0	0	0	0	0	0	0	0	0	0	0.0624069	0	0	0	0	0	0	0	0	0	0	0.0244829	0	0.00754625	0.0210938	0.0453411	0
Escherichia coli K-12	d__Viruses|k__undef|p__undef|c__undef|o__Caudovirales|f__Siphoviridae|g__Lambdavirus|s__Escherichia_phage_HK75	906668	ENA.HM173637.HM173637.1.Escherichia.phage.HK75..complete.genome...26.MAY.2017.	0	0	0	0	0	0	0	0	0	0	0	0	0.0133175	0	0	0	0	0	0	0	0	0	0	0	0	0	0	0	0	0	0	0	0	0	0	0	0	0	0	0	0	0	0	0	0	0
Escherichia coli K-12	d__Viruses|k__undef|p__undef|c__undef|o__Caudovirales|f__Siphoviridae|g__Nonagvirus|s__Escherichia_virus_JenP1	1610837	ENA.KP719132.KP719132.1.Enterobacteria.phage.JenP1..complete.genome...26.MAY.2017.	0	0	0	0	0	0	0	0	0	0	0	0.0168397	0.0125903	0	0	0	0	0	0	0	0	0	0	0	0	0	0	0	0	0	0	0	0	0	0	0	0	0	0	0	0	0	0	0	0	0
Escherichia coli K-12	d__Viruses|k__undef|p__undef|c__undef|o__Caudovirales|f__Siphoviridae|g__Nonagvirus|s__Escherichia_virus_JenP2	1610838	ENA.KP719133.KP719133.1.Enterobacteria.phage.JenP2..complete.genome...26.MAY.2017.	0	0	0	0	0	0	0	0	0	0	0	0.0050542	0.00335528	0	0	0	0	0	0	0	0	0	0	0	0	0	0	0	0	0	0	0	0	0	0	0	0	0	0	0	0	0	0	0	0	0
Escherichia coli O103:H25	d__Viruses|k__undef|p__undef|c__undef|o__Caudovirales|f__Podoviridae|g__Epsilon15virus|s__Escherichia_phage_TL-2011b	1124654	ENA.JQ011317.JQ011317.1.Escherichia.phage.TL.2011b..complete.genome...26.MAY.2017.	0	0	0.0337692	0	0	0	0	0	0	0	0	0.0204407	0.0147612	0.0171789	0	0	0.00698441	0.00120465	0	0	0	0	0	0	0	0	0	0.0146763	0	0	0	0	0	0	0	0	0	0	0	0	0.0098337	0	0.00590861	0.0185702	0.00794408	0
Escherichia coli O103:H25	d__Viruses|k__undef|p__undef|c__undef|o__Caudovirales|f__Podoviridae|g__undef|s__Escherichia_phage_TL-2011c	1124655	ENA.JQ011318.JQ011318.1.Escherichia.phage.TL.2011c..complete.genome...26.MAY.2017.	0	0	0	0	0	0	0	0	0.00201628	0	0	0	0.00363095	0	0	0	0	0	0	0	0	0	0	0	0	0	0	0	0	0	0	0	0	0	0	0	0	0	0	0	0	0	0	0	0.0135973	0
Escherichia coli O157	d__Viruses|k__undef|p__undef|c__undef|o__Caudovirales|f__Myoviridae|g__undef|s__Escherichia_phage_PBECO_4	1273738	ENA.KC295538.KC295538.1.Escherichia.phage.PBECO.4..complete.genome...26.MAY.2017.	0	0	0	0.00852461	0	0	0	0	0	0	0	0	0	0	0	0	0	0	0	0	0	0	0	0	0	0	0	0	0	0	0	0	0	0	0	0	0	0	0	0	0	0	0	0	0	0
Escherichia coli O157:H7	d__Viruses|k__undef|p__undef|c__undef|o__Caudovirales|f__Podoviridae|g__undef|s__Enterobacteria_phage_933W_sensu_lato	10730	ENA.AF125520.AF125520.1.Bacteriophage.933W..complete.genome...26.MAY.2017.	0	0	0	0	0	0	0	0	0	0	0	0	0.00337291	0	0	0	0	0	0	0	0	0	0	0	0	0	0	0	0	0	0	0	0	0	0	0	0	0	0	0	0.00383549	0	0	0	0	0
Escherichia coli O157:H7	d__Viruses|k__undef|p__undef|c__undef|o__Caudovirales|f__Podoviridae|g__undef|s__Enterobacteria_phage_933W_sensu_lato	194949	ENA.AP005154.AP005154.1.Stx2.converting.phage.II.DNA..complete.genome...26.MAY.2017.	0	0	0.0308249	0	0	0	0	0	0	0	0	0.00366844	0.0321922	0	0	0	0	0.000599974	0	0	0.279163	0	0	0	0	0	0	0	0	0	0	0	0	0	0	0	0	0	0	0	0.0135126	0	0.00992717	0.0347395	0	0
Escherichia coli O157:H7	d__Viruses|k__undef|p__undef|c__undef|o__Caudovirales|f__Podoviridae|g__Epsilon15virus|s__Escherichia_phage_phiV10	343516	ENA.DQ126339.DQ126339.2.Enterobacteria.phage.phiV10..complete.genome...26.MAY.2017.	0	0	0	0	0	0	0	0	0	0	0	0	0.015019	0	0	0	0	0.00130653	0	0	0.021857	0	0	0	0	0	0	0	0	0	0	0	0	0	0	0	0	0	0	0	0.00508226	0	0	0	0	0
Escherichia coli O157:H7	d__Viruses|k__undef|p__undef|c__undef|o__undef|f__undef|g__undef|s__Enterobacteria_phage_YYZ-2008	564886	ENA.FJ184280.FJ184280.1.Enterobacteria.phage.YYZ.2008..complete.genome...26.MAY.2017.	0	0	0.0469701	0.00820406	0	0	0	0	0.00170171	0	0	0.0183507	0.0122086	0.0310978	0	0	0	0	0	0	0	0	0	0	0	0	0.0242422	0.0148766	0	0	0	0	0	0	0	0	0	0	0	0	0.0117169	0	0.0251525	0.0328339	0.0309029	0
Escherichia coli O157:H7	d__Viruses|k__undef|p__undef|c__undef|o__Caudovirales|f__Siphoviridae|g__Lambdavirus|s__Stx2-converting_phage_1717	563769	ENA.FJ188381.FJ188381.1.Stx2.converting.phage.1717..complete.genome...26.MAY.2017.	0	0	0.0376988	0.0290183	0	0	0	0	0.00208913	0	0	0.0191356	0.0179347	0.0335019	0	0	0.00610596	0	0	0	0	0	0	0	0	0	0.102525	0.0148305	0	0.0366269	0	0	0	0	0	0	0	0	0	0	0.0185582	0	0.0363756	0.0614285	0.0183118	0
Escherichia coli O157:H7	d__Viruses|k__undef|p__undef|c__undef|o__Caudovirales|f__Podoviridae|g__undef|s__Enterobacteria_phage_933W_sensu_lato	866553	ENA.HM208303.HM208303.1.Stx2.converting.phage.vB_EcoP_24B..complete.genome...26.MAY.2017.	0	0	0.0248854	0	0	0	0	0	0	0	0	0	0.0105952	0	0	0	0	0	0	0	0	0	0	0	0	0	0	0	0	0	0	0	0	0	0	0	0	0	0	0	0.00329745	0	0	0	0	0
Escherichia coli O157:H7	d__Viruses|k__undef|p__undef|c__undef|o__Caudovirales|f__Myoviridae|g__T4virus|s__Escherichia_virus_ECML134	1204522	ENA.JX128259.JX128259.1.Escherichia.phage.ECML.134..complete.genome...26.MAY.2017.	0	0	0	0	0	0	0	0	0	0	0	0	0	0	0	0	0	0	0	0	0	0	0	0	0	0	0	0	0	0	0	0	0	0	0	0	0	0	0	0	0	0	0	0	0	0
Escherichia coli O157:H7	d__Viruses|k__undef|p__undef|c__undef|o__Caudovirales|f__Siphoviridae|g__Hk578virus|s__Escherichia_virus_JL1	1245890	ENA.JX865427.JX865427.2.Enterobacteria.phage.JL1..complete.genome...26.MAY.2017.	0	0	0	0	0	0	0	0	0	0	0	0	0	0.0250191	0	0	0	0	0	0	0	0	0	0	0	0	0	0	0	0	0	0	0	0	0	0	0	0	0	0	0	0	0	0	0	0
Escherichia coli O157:H7	d__Viruses|k__undef|p__undef|c__undef|o__Caudovirales|f__Podoviridae|g__undef|s__Escherichia_coli_O157_typing_phage_10	1508672	ENA.KP869108.KP869108.1.Escherichia.coli.O157.typing.phage.10..complete.genome...26.MAY.2017.	0	0	0	0	0	0	0	0	0	0	0	0	0	0	0	0	0	0	0	0	0	0	0	0	0	0	0	0	0	0	0	0	0	0	0	0	0	0	0	0	0	0	0	0	0	0
Escherichia coli RS218	d__Viruses|k__undef|p__undef|c__undef|o__Caudovirales|f__Podoviridae|g__P22virus|s__Enterobacteria_phage_CUS-3	539221	ENA.CP000711.CP000711.1.Enterobacteria.phage.CUS.3..complete.genome...26.MAY.2017.	0	0	0	0.0129457	0	0	0	0	0	0	0	0.00789553	0.0175076	0	0	0	0	0.00042667	0	0	0	0	0	0	0	0	0	0	0	0.0515272	0	0	0	0	0	0	0	0	0	0	0.00539438	0	0	0	0.0345774	0
Escherichia virus P2	d__Viruses|k__undef|p__undef|c__undef|o__Caudovirales|f__Myoviridae|g__P2virus|s__Enterobacteria_phage_P4	10680	ENA.X51522.X51522.1.Bacteriophage.P4.complete.DNA.genome..24.FEB.2017.	0	0	0	0	0	0	0	0	0	0	0	0.0275978	0.0131122	0.0216519	0	0	0.00290366	0	0	0	0.081455	0	0	0	0	0	0	0.0144907	0	0	0	0	0	0	0	0	0	0	0	0	0	0	0	0	0.0381008	0
Geobacillus sp. E263	d__Viruses|k__undef|p__undef|c__undef|o__undef|f__undef|g__undef|s__Deep-sea_thermophilic_phage_D6E	749413	ENA.GU568037.GU568037.1.Deep.sea.thermophilic.phage.D6E..complete.genome...26.MAY.2017.	0	0	0	0	0	0	0	0	0	0	0	0	0	0	0	0	0	0	0	0	0	0	0	0	0	0	0	0	0	0	0	0	0	0	0	0	0.00964972	0	0	0	0	0	0	0	0	0
Klebsiella oxytoca	d__Viruses|k__undef|p__undef|c__undef|o__Caudovirales|f__Siphoviridae|g__undef|s__Klebsiella_phage_phiKO2	255431	ENA.AY374448.AY374448.1.Bacteriophage.phiKO2..complete.genome...26.MAY.2017.	0	0	0	0	0	0	0	0	0.000850685	0	0	0	0.00661453	0	0	0	0	0	0	0	0	0	0	0	0	0	0	0	0	0	0	0	0	0	0	0	0	0	0	0	0	0	0	0	0	0
Klebsiella pneumoniae	d__Viruses|k__undef|p__undef|c__undef|o__Caudovirales|f__Podoviridae|g__Kp34virus|s__Klebsiella_virus_K244	1194091	ENA.AB716666.AB716666.1.Klebsiella.phage.NTUH.K2044.K1.1.DNA..complete.genome...26.MAY.2017.	0	0	0	0	0	0	0	0	0	0	0	0	0	0	0	0	0	0	0	0	0	0	0	0	0	0	0	0	0	0	0	0	0	0	0	0	0	0	0	0	0	0	0	0	0	0
Klebsiella pneumoniae	d__Viruses|k__undef|p__undef|c__undef|o__Caudovirales|f__Podoviridae|g__Kp34virus|s__Klebsiella_virus_KP34	674081	ENA.GQ413938.GQ413938.2.Klebsiella.phage.KP34..complete.genome...26.MAY.2017.	0	0	0	0	0	0	0	0	0	0	0	0	0	0	0	0	0	0	0	0	0	0	0	0	0	0	0	0	0	0	0	0	0	0	0	0	0	0	0	0	0	0	0	0	0	0
Klebsiella pneumoniae	d__Viruses|k__undef|p__undef|c__undef|o__Caudovirales|f__Podoviridae|g__Kp34virus|s__Klebsiella_virus_F19	1416011	ENA.KF765493.KF765493.2.Klebsiella.phage.F19..complete.genome...26.MAY.2017.	0	0	0	0	0	0	0	0	0	0	0	0	0	0	0	0	0	0	0	0	0	0	0	0	0	0	0	0	0	0	0	0	0	0	0	0	0	0	0	0	0	0	0	0	0	0
Klebsiella pneumoniae	d__Viruses|k__undef|p__undef|c__undef|o__Caudovirales|f__Podoviridae|g__Kp34virus|s__Klebsiella_virus_SU503	1610834	ENA.KP708985.KP708985.1.Klebsiella.phage.vB_KpnP_SU503..complete.genome...26.MAY.2017.	0	0	0	0	0	0	0	0	0	0	0	0	0	0	0	0	0	0	0	0	0	0	0	0	0	0	0	0	0	0	0	0	0	0	0	0	0	0	0	0	0	0	0	0	0	0
Klebsiella pneumoniae	d__Viruses|k__undef|p__undef|c__undef|o__Caudovirales|f__Podoviridae|g__Kp34virus|s__Klebsiella_virus_SU552A	1610835	ENA.KP708986.KP708986.1.Klebsiella.phage.vB_KpnP_SU552A..complete.genome...26.MAY.2017.	0	0	0	0	0	0	0	0	0	0	0	0	0	0	0	0	0	0	0	0	0	0	0	0	0	0	0	0	0	0	0	0	0	0	0	0	0	0	0	0	0	0	0	0	0	0
Lactobacillus brevis	d__Viruses|k__undef|p__undef|c__undef|o__Caudovirales|f__Myoviridae|g__undef|s__Lactobacillus_phage_LBR48	755164	ENA.GU967410.GU967410.1.Lactobacillus.phage.LBR48..complete.genome...26.MAY.2017.	0	0	0	0	0	0	0	0	0	0	0	0	0.00236242	0	0	0	0	0	0	0	0	0	0	0	0	0	0	0	0	0	0	0	0	0	0	0	0	0	0	0	0	0	0	0	0	0
Lactobacillus casei	d__Viruses|k__undef|p__undef|c__undef|o__Caudovirales|f__Siphoviridae|g__undef|s__Lactobacillus_phage_Lc-Nu	279281	ENA.AY605066.AY605066.1.Bacteriophage.phi.AT3..complete.sequence...26.MAY.2017.	0	0	0	0	0	0	0	0	0	0	0.389064	0	0	0	0	0	0	0	0.0418161	0	0	0	0	0	0	0	0	0	0	0	0	0	0	0	0	0	0	0	0	0	0.0148125	0	0.025063	0	0	0
Lactobacillus delbrueckii subsp. lactis	d__Viruses|k__undef|p__undef|c__undef|o__Caudovirales|f__Siphoviridae|g__undef|s__Lactobacillus_phage_LL-H	12348	ENA.EF455602.EF455602.1.Lactobacillus.phage.LL.H..complete.genome...26.MAY.2017.	0	0	0	0	0	0	0	0	0	0	0	0	0	0	0	0	0	0	0	0	0	0	0	0	0	0	0	0	0	0	0	0	0	0	0	0	0	0	0	0	0.00356036	0	0	0	0	0
Lactobacillus delbrueckii subsp. lactis	d__Viruses|k__undef|p__undef|c__undef|o__Caudovirales|f__Siphoviridae|g__undef|s__Lactobacillus_phage_JCL1032	37105	ENA.EU409559.EU409559.1.Lactobacillus.phage.JCL1032..complete.genome...26.MAY.2017.	0	0	0	0	0	0	0	0	0	0	0	0	0	0	0	0	0	0	0	0	0	0	0	0	0	0	0	0	0	0	0	0	0	0	0	0	0	0	0	0	0.00209489	0	0	0	0	0
Lactobacillus gasseri	d__Viruses|k__undef|p__undef|c__undef|o__Caudovirales|f__Siphoviridae|g__undef|s__Lactobacillus_phage_phiadh	12417	ENA.AJ131519.AJ131519.1.Lactobacillus.bacteriophage.phi.adh.complete.genome..26.MAY.2017.	0	0	0	0	0	0	0	0	0	0	0	0	0	0	0	0	0	0	0	0	0	0	0	0	0	0.0294877	0	0	0	0	0	0	0	0	0	0	0	0	0	0	0	0	0	0	0	0
Lactobacillus gasseri	d__Viruses|k__undef|p__undef|c__undef|o__Caudovirales|f__Myoviridae|g__undef|s__Lactobacillus_phage_KC5a	363555	ENA.DQ320509.DQ320509.1.Lactobacillus.phage.KC5a..complete.genome...26.MAY.2017.	0	0	0	0	0	0	0	0	0	0	0	0	0	0	0	0	0	0	0	0	0	0	0	0	0	0	0	0	0	0	0	0	0	0	0	0	0	0	0	0	0.00487537	0	0	0	0	0
Lactobacillus gasseri ADH	d__Viruses|k__undef|p__undef|c__undef|o__Caudovirales|f__Myoviridae|g__undef|s__Lactobacillus_phage_phi_jlb1	1416334	ENA.KF767351.KF767351.1.Lactobacillus.phage.phi.jlb1..complete.genome...26.MAY.2017.	0	0	0	0	0	0	0	0	0	0	0	0	0	0	0	0	0	0	0	0	0	0	0	0	0	0	0	0	0	0	0	0	0	0	0	0	0	0	0	0	0.00460484	0	0	0	0	0
Lactobacillus helveticus	d__Viruses|k__undef|p__undef|c__undef|o__Caudovirales|f__Myoviridae|g__undef|s__Lactobacillus_phage_phiAQ113	1206110	ENA.HE956704.HE956704.1.Lactobacillus.phage.AQ113..complete.genome..26.MAY.2017.	0	0	0	0	0	0	0	0	0	0	0	0	0	0	0	0	0	0	0	0	0	0	0	0	0	0	0	0	0	0	0	0	0	0	0	0	0	0	0	0	0.00650683	0	0	0	0	0
Lactobacillus paracasei	d__Viruses|k__undef|p__undef|c__undef|o__Caudovirales|f__Siphoviridae|g__undef|s__Lactobacillus_phage_J-1	1414736	ENA.KC171646.KC171646.1.Lactobacillus.phage.J.1..complete.genome...26.MAY.2017.	0	0	0	0	0	0	0	0	0	0	0.108254	0	0	0	0	0	0	0	0	0	0	0	0	0	0	0	0	0	0	0	0	0	0	0	0	0	0	0	0	0	0	0	0	0	0	0
Lactobacillus paracasei	d__Viruses|k__undef|p__undef|c__undef|o__Caudovirales|f__Siphoviridae|g__undef|s__Lactobacillus_phage_PL-1	39103	ENA.KC171647.KC171647.1.Lactobacillus.phage.PL.1..complete.genome...26.MAY.2017.	0	0	0	0	0	0	0	0	0	0	0.174074	0	0.0023351	0	0	0	0	0	0	0	0	0	0	0	0	0	0	0	0	0	0	0	0	0	0	0	0	0	0	0	0.00440261	0	0	0	0	0
Lactobacillus rhamnosus	d__Viruses|k__undef|p__undef|c__undef|o__Caudovirales|f__Siphoviridae|g__undef|s__Lactobacillus_phage_Lc-Nu	146269	ENA.AY131267.AY131267.2.Bacteriophage.Lc.Nu..complete.genome...26.MAY.2017.	0	0	0	0	0	0	0	0	0	0	0	0	0	0	0	0	0	0	0	0	0	0	0	0	0	0	0	0	0	0	0	0	0	0	0	0	0	0	0	0	0.0015085	0	0	0	0	0
Lactococcus	d__Viruses|k__undef|p__undef|c__undef|o__Caudovirales|f__Siphoviridae|g__undef|s__Lactococcus_phage_ul36	444474	ENA.DQ394810.DQ394810.1.Lactococcus.phage.phismq86..complete.genome...26.MAY.2017.	0	0	0	0	0	0	0	0	0	0	0	0	0	0	0	0	0	0	0	0	0	0	0	0	0	0	0	0	0	0	0	0	0	0	0	0	0	0	0	0	0.00651489	0	0	0	0	0
Lactococcus	d__Viruses|k__undef|p__undef|c__undef|o__Caudovirales|f__Siphoviridae|g__undef|s__Lactococcus_phage_936_sensu_lato	39838	ENA.KC182544.KC182544.1.Lactococcus.phage.936..complete.genome...26.MAY.2017.	0	0	0	0.0229012	0	0	0.0215941	0	0	0	0	0.0131797	0	0	0	0	0.0277641	0.0544224	0	0	0	0	0	0	0.0200461	0	0	0	0	0	0	0	0	0	0	0	0.00695189	0	0.00875644	0	0	0	0.0156779	0	0	0
Lactococcus	d__Viruses|k__undef|p__undef|c__undef|o__Caudovirales|f__Siphoviridae|g__undef|s__Lactococcus_phage_936_sensu_lato	213782	ENA.KC182545.KC182545.1.Lactococcus.phage.fd13..complete.genome...26.MAY.2017.	0	0	0	0.0268304	0	0	0.041863	0	0	0	0	0.0102182	0.0119972	0	0	0	0.0400409	0.0360496	0	0	0	0	0	0	0.0396853	0	0	0	0	0	0	0	0	0	0	0	0.0355171	0	0.0280181	0.403329	0	0	0.0200838	0	0	0
Lactococcus	d__Viruses|k__undef|p__undef|c__undef|o__Caudovirales|f__Siphoviridae|g__C2virus|s__Lactococcus_phage_c2	31537	ENA.L48605.L48605.1.Bacteriophage.c2.complete.genome...26.MAY.2017.	0	0	0	0	0	0	0.00705034	0	0	0	0	0.0145565	0	0	0	0	0.0226617	0.114116	0	0	0	0	0	0	0	0	0	0	0	0	0	0	0	0	0	0	0	0	0	0	0	0	0	0	0	0
Lactococcus lactis	d__Viruses|k__undef|p__undef|c__undef|o__Caudovirales|f__Siphoviridae|g__Sk1virus|s__Lactococcus_phage_bIL170	63118	ENA.AF009630.AF009630.1.Bacteriophage.bIL170..complete.genome...26.MAY.2017.	0	0	0	0.00874517	0	0	0.0135529	0	0	0	0	0.0130233	0.00621735	0	0	0	0.0435046	0.00176676	0	0	0	0	0	0	0.0130333	0.00805929	0	0	0	0	0	0	0	0	0	0	0.0611304	0	0.038551	0	0	0	0.0243302	0	0	0
Lactococcus lactis	d__Viruses|k__undef|p__undef|c__undef|o__Caudovirales|f__Siphoviridae|g__undef|s__Lactococcus_phage_Tuc2009	35241	ENA.AF109874.AF109874.2.Bacteriophage.Tuc2009..complete.genome...26.MAY.2017.	0	0	0	0	0	0	0	0	0	0	0	0	0	0	0	0	0	0	0	0	0	0	0	0	0	0	0	0	0	0	0	0	0	0	0	0	0	0	0	0	0.0118201	0	0	0	0	0
Lactococcus lactis	d__Viruses|k__undef|p__undef|c__undef|o__Caudovirales|f__Siphoviridae|g__undef|s__Lactococcus_phage_BK5-T	31754	ENA.AF176025.AF176025.1.Lactococcus.phage.BK5.T..complete.genome...26.MAY.2017.	0	0	0	0	0	0	0	0	0	0	0	0	0	0	0	0	0	0	0	0	0	0	0	0.0572166	0	0	0	0	0	0	0	0	0	0	0	0	0	0	0.0045416	0	0.028702	0	0	0	0	0
Lactococcus lactis	d__Viruses|k__undef|p__undef|c__undef|o__Caudovirales|f__Siphoviridae|g__Sk1virus|s__Lactococcus_phage_712	213769	ENA.DQ227763.DQ227763.1.Lactococcus.phage.712..complete.genome...26.MAY.2017.	0	0	0	0	0	0	0	0	0	0	0	0	0	0	0	0	0	0	0	0	0	0	0	0	0.0118954	0	0	0	0	0	0	0	0	0	0	0	0.00963456	0	0.0281921	0	0	0	0.0104465	0	0	0
Lactococcus lactis	d__Viruses|k__undef|p__undef|c__undef|o__Caudovirales|f__Siphoviridae|g__Sk1virus|s__Lactococcus_phage_jj50	213775	ENA.DQ227764.DQ227764.1.Lactococcus.lactis.phage.jj50..complete.genome...26.MAY.2017.	0	0	0	0.0272814	0	0	0	0	0	0	0	0.0109844	0.00703858	0	0	0	0.0142924	0.036184	0	0	0	0	0	0	0.0405065	0	0	0	0	0	0	0	0	0	0	0	0.0429294	0	0.0288596	0	0	0	0.0148052	0	0	0
Lactococcus lactis	d__Viruses|k__undef|p__undef|c__undef|o__Caudovirales|f__Siphoviridae|g__undef|s__Lactococcus_phage_ul36	374525	ENA.DQ394806.DQ394806.1.Lactococcus.phage.ul36.k1..complete.genome...26.MAY.2017.	0	0	0	0	0	0	0	0	0	0	0	0.00384678	0	0	0	0	0	0	0	0	0	0	0	0	0	0	0	0	0	0	0	0	0	0	0	0	0	0	0	0	0.0131401	0	0	0	0	0
Lactococcus lactis	d__Viruses|k__undef|p__undef|c__undef|o__Caudovirales|f__Siphoviridae|g__undef|s__Lactococcus_phage_ul36	374526	ENA.DQ394807.DQ394807.1.Lactococcus.phage.ul36.k1t1..complete.genome...26.MAY.2017.	0	0	0	0	0	0	0	0	0	0	0	0	0	0	0	0	0	0	0	0	0	0	0	0	0	0	0	0	0	0	0	0	0	0	0	0	0	0	0	0	0.0150799	0	0	0	0	0
Lactococcus lactis	d__Viruses|k__undef|p__undef|c__undef|o__Caudovirales|f__Siphoviridae|g__undef|s__Lactococcus_phage_ul36	374527	ENA.DQ394808.DQ394808.1.Lactococcus.phage.ul36.t1..complete.genome...26.MAY.2017.	0	0	0	0	0	0	0	0	0	0	0	0	0	0	0	0	0	0	0	0	0	0	0	0	0.00209711	0	0	0	0	0	0	0	0	0	0	0	0	0	0	0	0.0158979	0	0	0	0	0
Lactococcus lactis	d__Viruses|k__undef|p__undef|c__undef|o__Caudovirales|f__Siphoviridae|g__undef|s__Lactococcus_phage_ul36	374529	ENA.DQ394809.DQ394809.1.Lactococcus.phage.ul36.t1k1..complete.genome...26.MAY.2017.	0	0	0	0	0	0	0	0	0	0	0	0	0	0	0	0	0	0	0.0643898	0	0	0	0	0.0759494	0	0	0	0	0	0	0	0	0	0	0	0	0	0	0	0	0.0147196	0	0	0	0	0
Lactococcus lactis	d__Viruses|k__undef|p__undef|c__undef|o__Caudovirales|f__Podoviridae|g__undef|s__Lactococcus_phage_KSY1	388452	ENA.DQ535032.DQ535032.1.Lactococcus.lactis.phage.KSY1..complete.genome...26.MAY.2017.	0	0	0	0	0	0	0	0	0	0	0	0.0146892	0	0	0	0	0	0	0	0	0	0	0	0	0	0	0	0	0	0	0	0	0	0	0	0	0	0	0	0	0	0	0	0	0	0
Lactococcus lactis	d__Viruses|k__undef|p__undef|c__undef|o__Caudovirales|f__Siphoviridae|g__undef|s__Lactococcus_phage_P335_sensu_lato	201846	ENA.DQ838728.DQ838728.1.Lactococcus.phage.P335..complete.genome...26.MAY.2017.	0	0	0	0	0	0	0	0	0	0	0	0	0	0	0	0	0	0	0	0	0	0	0	0.0477764	0	0	0	0	0	0	0	0	0	0	0	0	0	0	0	0	0.0158943	0	0	0	0	0
Lactococcus lactis	d__Viruses|k__undef|p__undef|c__undef|o__Caudovirales|f__Siphoviridae|g__Sk1virus|s__Lactococcus_phage_bIBB29	494269	ENA.EU221285.EU221285.1.Lactococcus.phage.bIBB29..complete.genome...26.MAY.2017.	0	0	0	0.00892776	0	0	0.00812384	0	0	0	0	0.00940359	0.00442995	0	0	0	0.0115622	0.00297985	0	0	0	0	0	0	0.0115353	0.0255753	0	0	0	0	0	0	0	0	0	0	0.0485808	0.154564	0.0228011	0	0	0	0.0223214	0	0	0
Lactococcus lactis	d__Viruses|k__undef|p__undef|c__undef|o__Caudovirales|f__Siphoviridae|g__Sk1virus|s__Lactococcus_phage_SL4	287412	ENA.FJ848881.FJ848881.1.Lactococcus.phage.SL4..complete.genome...26.MAY.2017.	0	0	0	0.0266354	0	0	0.0662221	0	0	0	0	0.0167187	0.0121733	0	0	0	0.0360687	0.0337309	0	0.054366	0	0	0	0	0.037218	0.0394524	0	0	0	0	0	0	0	0	0	0	0.0261185	0	0.0277637	0.0901653	0	0	0.027115	0	0	0.195977
Lactococcus lactis	d__Viruses|k__undef|p__undef|c__undef|o__Caudovirales|f__Siphoviridae|g__Sk1virus|s__Lactococcus_phage_CB13	665883	ENA.FJ848882.FJ848882.1.Lactococcus.phage.CB13..complete.genome...26.MAY.2017.	0	0	0	0.0253915	0	0	0.0380848	0	0	0	0	0.0122683	0.0114044	0	0	0	0.0479918	0.0295883	0	0	0	0	0	0	0.0337955	0.0256497	0	0	0	0	0	0	0	0	0	0	0.0227036	0	0.028487	0	0	0	0.0237373	0	0	0
Lactococcus lactis	d__Viruses|k__undef|p__undef|c__undef|o__Caudovirales|f__Siphoviridae|g__Sk1virus|s__Lactococcus_phage_CB14	665884	ENA.FJ848883.FJ848883.1.Lactococcus.phage.CB14..complete.genome...26.MAY.2017.	0	0	0	0.0167175	0	0	0.0334393	0	0	0	0	0.0178753	0.00376818	0	0	0	0.028267	0.0258163	0	0	0	0	0	0	0.0270967	0	0	0	0	0	0	0	0	0	0	0	0	0	0.015786	0	0	0	0.0100725	0	0.0250159	0
Lactococcus lactis	d__Viruses|k__undef|p__undef|c__undef|o__Caudovirales|f__Siphoviridae|g__Sk1virus|s__Lactococcus_phage_CB19	665886	ENA.FJ848884.FJ848884.1.Lactococcus.phage.CB19..complete.genome...26.MAY.2017.	0	0	0	0	0	0	0	0	0	0	0	0	0.00545824	0	0	0	0.0113272	0	0	0	0	0	0	0	0	0	0	0	0	0	0	0	0	0	0	0	0.0172296	0	0.0109625	0	0	0	0.010726	0	0	0
Lactococcus lactis	d__Viruses|k__undef|p__undef|c__undef|o__Caudovirales|f__Siphoviridae|g__Sk1virus|s__Lactococcus_phage_CB20	665887	ENA.FJ848885.FJ848885.1.Lactococcus.phage.CB20..complete.genome...26.MAY.2017.	0	0	0	0.0282527	0	0	0.0538892	0	0	0	0	0.01822	0.0149318	0	0	0	0.0366265	0.0173546	0	0	0	0	0	0.0179312	0.0347456	0.0251819	0	0	0	0	0	0	0	0	0	0	0.0399327	0	0.037532	0	0	0	0.0269796	0	0	0
Lactococcus lactis	d__Viruses|k__undef|p__undef|c__undef|o__Caudovirales|f__Siphoviridae|g__undef|s__Lactococcus_phage_949	881953	ENA.HM029250.HM029250.1.Lactococcus.phage.949..complete.genome...26.MAY.2017.	0	0	0	0	0	0	0	0	0	0	0	0	0	0	0	0	0	0	0	0	0	0	0	0	0	0	0	0	0	0	0	0	0	0	0	0	0	0	0	0.0437804	0	0	0	0	0	0
Lactococcus lactis	d__Viruses|k__undef|p__undef|c__undef|o__Caudovirales|f__Siphoviridae|g__Sk1virus|s__Lactococcus_Phage_ASCC191	1165134	ENA.JQ740787.JQ740787.1.Lactococcus.Phage.ASCC191..complete.genome...26.MAY.2017.	0	0	0	0.0216729	0	0	0.0252542	0	0	0	0	0.00570858	0.00565258	0	0	0	0.0346404	0.00110667	0	0	0	0	0	0	0.0377354	0	0	0	0	0	0	0	0	0	0	0	0.043981	0	0.0181649	0	0	0	0.019993	0	0	0
Lactococcus lactis	d__Viruses|k__undef|p__undef|c__undef|o__Caudovirales|f__Siphoviridae|g__Sk1virus|s__Lactococcus_Phage_ASCC273	1165135	ENA.JQ740788.JQ740788.1.Lactococcus.Phage.ASCC273..complete.genome...26.MAY.2017.	0	0	0	0.0168844	0.0466059	0	0.0621533	0	0	0	0	0.018769	0.0140027	0	0	0	0.046861	0.0293736	0	0	0	0	0	0	0.0428115	0	0	0	0	0	0.0793149	0	0	0	0	0	0.0408558	0	0.0256535	0	0	0	0.0157882	0	0	0.47069
Lactococcus lactis	d__Viruses|k__undef|p__undef|c__undef|o__Caudovirales|f__Siphoviridae|g__Sk1virus|s__Lactococcus_Phage_ASCC281	1165136	ENA.JQ740789.JQ740789.1.Lactococcus.Phage.ASCC281..complete.genome...26.MAY.2017.	0	0	0	0	0	0	0.0132442	0	0	0	0	0.00176241	0.00409498	0	0	0	0.00967288	0	0	0	0	0	0	0	0.00537823	0	0	0	0	0	0	0	0	0	0	0	0	0	0	0	0	0	0.00524002	0	0	0
Lactococcus lactis	d__Viruses|k__undef|p__undef|c__undef|o__Caudovirales|f__Siphoviridae|g__undef|s__Lactococcus_phage_936_sensu_lato	1165137	ENA.JQ740790.JQ740790.1.Lactococcus.Phage.ASCC284..complete.genome...24.FEB.2017.	0	0	0	0	0	0	0	0	0	0	0	0.00382737	0	0	0	0	0	0	0	0	0	0	0	0	0	0	0	0	0	0	0	0	0	0	0	0	0	0	0.0125861	0	0	0	0.0111481	0	0	0
Lactococcus lactis	d__Viruses|k__undef|p__undef|c__undef|o__Caudovirales|f__Siphoviridae|g__undef|s__Lactococcus_phage_936_sensu_lato	1165138	ENA.JQ740791.JQ740791.1.Lactococcus.Phage.ASCC287..complete.genome...26.MAY.2017.	0	0	0	0	0	0	0	0	0	0	0	0	0	0	0	0	0	0	0	0	0	0	0	0	0	0	0	0	0	0	0	0	0	0	0	0	0	0	0.00836033	0	0	0	0	0	0	0
Lactococcus lactis	d__Viruses|k__undef|p__undef|c__undef|o__Caudovirales|f__Siphoviridae|g__undef|s__Lactococcus_phage_936_sensu_lato	1165142	ENA.JQ740795.JQ740795.1.Lactococcus.Phage.ASCC356..complete.genome...24.FEB.2017.	0	0	0	0	0	0	0	0	0	0	0	0.00538128	0	0	0	0	0.00799452	0	0	0	0	0	0	0	0.0165542	0	0	0	0	0	0	0	0	0	0	0	0	0	0	0	0	0	0.0131864	0	0	0
Lactococcus lactis	d__Viruses|k__undef|p__undef|c__undef|o__Caudovirales|f__Siphoviridae|g__undef|s__Lactococcus_phage_936_sensu_lato	1165144	ENA.JQ740797.JQ740797.1.Lactococcus.Phage.ASCC365..complete.genome...24.FEB.2017.	0	0	0	0	0	0	0	0	0	0	0	0	0	0	0	0	0	0	0	0	0	0	0	0	0	0	0	0	0	0	0	0	0	0	0	0	0	0	0.0108061	0	0	0	0	0	0	0
Lactococcus lactis	d__Viruses|k__undef|p__undef|c__undef|o__Caudovirales|f__Siphoviridae|g__undef|s__Lactococcus_phage_936_sensu_lato	1165148	ENA.JQ740801.JQ740801.1.Lactococcus.Phage.ASCC406..complete.genome...26.MAY.2017.	0	0	0	0	0	0	0	0	0	0	0	0	0	0	0	0	0.0113198	0	0	0	0	0	0	0	0.00815481	0	0	0	0	0	0	0	0	0	0	0	0	0	0	0	0	0	0.00621231	0	0	0
Lactococcus lactis	d__Viruses|k__undef|p__undef|c__undef|o__Caudovirales|f__Siphoviridae|g__Sk1virus|s__Lactococcus_Phage_ASCC465	1165151	ENA.JQ740804.JQ740804.1.Lactococcus.Phage.ASCC465..complete.genome...26.MAY.2017.	0	0	0	0.00644221	0	0	0.0200318	0	0	0	0	0.00404491	0.00276781	0	0	0	0.00711925	0	0	0	0	0	0	0	0.0320875	0	0	0	0	0.0632434	0	0	0	0	0	0	0	0	0.0172981	0	0	0	0.0107124	0	0	0
Lactococcus lactis	d__Viruses|k__undef|p__undef|c__undef|o__Caudovirales|f__Siphoviridae|g__undef|s__Lactococcus_phage_936_sensu_lato	1165152	ENA.JQ740805.JQ740805.1.Lactococcus.Phage.ASCC473..complete.genome...26.MAY.2017.	0	0	0	0	0	0	0	0	0	0	0	0	0	0	0	0	0	0	0	0	0	0	0	0	0.00464404	0	0	0	0	0	0	0	0	0	0	0	0	0	0	0	0	0	0	0	0	0
Lactococcus lactis	d__Viruses|k__undef|p__undef|c__undef|o__Caudovirales|f__Siphoviridae|g__undef|s__Lactococcus_phage_936_sensu_lato	1165153	ENA.JQ740806.JQ740806.1.Lactococcus.Phage.ASCC476..complete.genome...26.MAY.2017.	0	0	0	0	0	0	0	0	0	0	0	0	0	0	0	0	0	0	0	0	0	0	0	0	0	0	0	0	0	0	0	0	0	0	0	0	0	0	0	0	0	0	0.00692705	0	0	0
Lactococcus lactis	d__Viruses|k__undef|p__undef|c__undef|o__Caudovirales|f__Siphoviridae|g__undef|s__Lactococcus_phage_936_sensu_lato	1165154	ENA.JQ740807.JQ740807.1.Lactococcus.Phage.ASCC489..complete.genome...26.MAY.2017.	0	0	0	0	0	0	0	0	0	0	0	0	0	0	0	0	0	0	0	0	0	0	0	0	0	0	0	0	0	0	0	0	0	0	0	0	0	0	0	0	0	0	0	0	0	0
Lactococcus lactis	d__Viruses|k__undef|p__undef|c__undef|o__Caudovirales|f__Siphoviridae|g__Sk1virus|s__Lactococcus_Phage_ASCC532	1165160	ENA.JQ740813.JQ740813.1.Lactococcus.Phage.ASCC532..complete.genome...26.MAY.2017.	0	0	0	0.00678281	0	0	0.0327565	0	0	0	0	0.00848733	0	0	0	0	0.00854524	0.0191355	0.0164055	0	0	0	0	0	0.0141504	0	0	0	0	0	0	0	0	0	0	0	0.0257624	0	0.0320105	0	0	0	0.0244741	0	0	0
Lactococcus lactis	d__Viruses|k__undef|p__undef|c__undef|o__Caudovirales|f__Siphoviridae|g__undef|s__Lactococcus_phage_936_sensu_lato	1165161	ENA.JQ740814.JQ740814.1.Lactococcus.Phage.ASCC544..complete.genome...26.MAY.2017.	0	0	0	0	0	0	0.0251928	0	0	0	0	0.00306475	0	0	0	0	0.011235	0	0	0	0	0	0	0	0.0139482	0	0	0	0	0	0	0	0	0	0	0	0	0	0	0	0	0	0.00474249	0	0	0
Lactococcus lactis	d__Viruses|k__undef|p__undef|c__undef|o__Caudovirales|f__Siphoviridae|g__undef|s__Lactococcus_phage_P335_sensu_lato	254253	ENA.JX564242.JX564242.1.Lactococcus.phage.Q33..complete.genome...26.MAY.2017.	0	0	0	0	0	0	0	0	0	0	0	0	0	0	0	0	0	0	0	0	0	0	0	0	0	0.0594225	0	0	0	0	0	0	0	0	0	0	0	0	0	0	0.0129979	0	0	0	0	0
Lactococcus lactis	d__Viruses|k__undef|p__undef|c__undef|o__Caudovirales|f__Siphoviridae|g__undef|s__Lactococcus_phage_BM13	1229751	ENA.JX567312.JX567312.1.Lactococcus.phage.BM13..complete.genome...26.MAY.2017.	0	0	0	0	0	0	0	0	0	0	0	0	0	0	0	0	0	0	0	0	0	0	0	0.0355764	0	0.0637375	0	0	0	0	0	0	0	0	0	0	0	0	0	0	0.00314866	0	0	0	0	0
Lactococcus lactis	d__Viruses|k__undef|p__undef|c__undef|o__Caudovirales|f__Siphoviridae|g__undef|s__Lactococcus_phage_936_sensu_lato	270182	ENA.KC182543.KC182543.1.Lactococcus.lactis.phage.645..complete.genome...13.NOV.2015.	0	0	0	0.0122887	0.0169907	0	0.0331529	0	0	0	0	0.0104911	0	0	0	0	0.0252355	0.0692151	0	0	0	0	0	0	0.0460897	0	0	0	0	0.0322114	0	0	0	0	0	0	0.0487659	0	0	0	0	0	0.018411	0	0	0.190428
Lactococcus lactis	d__Viruses|k__undef|p__undef|c__undef|o__Caudovirales|f__Siphoviridae|g__undef|s__Lactococcus_phage_936_sensu_lato	213777	ENA.KC182549.KC182549.1.Lactococcus.lactis.phage.p272..complete.genome...26.MAY.2017.	0	0	0	0.0196215	0	0	0.0279112	0	0	0	0	0.00635463	0	0	0	0	0.0265006	0.072177	0	0	0	0	0	0	0.0217151	0.0396348	0	0.0156762	0	0	0.0701207	0	0	0	0	0	0.0642838	0	0.0126707	0	0	0	0.0126569	0	0	0
Lactococcus lactis	d__Viruses|k__undef|p__undef|c__undef|o__Caudovirales|f__Siphoviridae|g__undef|s__Lactococcus_phage_936_sensu_lato	213774	ENA.KC182550.KC182550.1.Lactococcus.lactis.phage.P475..complete.genome...26.MAY.2017.	0	0	0	0.0292051	0	0	0.071006	0	0	0	0	0.00495878	0.00221818	0	0	0	0.0386716	0.0551129	0	0	0	0	0	0	0.0120862	0.0117666	0	0	0	0	0	0	0	0	0	0	0.0601921	0	0.0206386	0	0	0	0.0235387	0	0	0
Lactococcus lactis	d__Viruses|k__undef|p__undef|c__undef|o__Caudovirales|f__Siphoviridae|g__Sk1virus|s__Lactococcus_phage_SK1	1414741	ENA.KF676640.KF676640.1.Lactococcus.phage.SK1833..complete.genome...26.MAY.2017.	0	0	0	0.0154423	0	0	0.0186911	0	0	0	0	0.00918597	0.00290787	0	0	0	0.0196934	0.00488513	0	0	0	0	0	0	0.0274149	0.0217526	0	0	0	0	0.160773	0	0	0	0	0	0.0167836	0	0.020836	0	0	0	0.00888758	0	0	0
Lactococcus lactis	d__Viruses|k__undef|p__undef|c__undef|o__Caudovirales|f__Siphoviridae|g__undef|s__Lactococcus_phage_P162	1476889	ENA.KJ489013.KJ489013.1.Lactococcus.phage.P162..complete.genome...26.MAY.2017.	0	0	0	0	0	0	0	0	0	0	0	0	0	0	0	0	0	0	0	0	0	0	0	0	0	0	0	0	0	0	0	0	0	0	0	0	0	0	0	0	0	0	0	0	0	0
Lactococcus lactis	d__Viruses|k__undef|p__undef|c__undef|o__Caudovirales|f__Siphoviridae|g__undef|s__Lactococcus_phage_WRP3	1560313	ENA.KM677185.KM677185.1.Lactococcus.phage.WRP3..complete.genome...26.MAY.2017.	0	0	0	0	0	0	0	0	0	0	0	0	0	0	0	0	0	0	0	0	0	0	0	0	0	0	0	0	0	0	0	0	0	0	0	0	0	0	0	0.0565788	0	0	0	0	0	0
Lactococcus lactis	d__Viruses|k__undef|p__undef|c__undef|o__Caudovirales|f__Siphoviridae|g__C2virus|s__Lactococcus_phage_bIL67	36343	ENA.L33769.L33769.1.Lactococcus.phage.bIL67..complete.genome...26.MAY.2017.	0	0	0	0	0	0	0.011358	0	0	0	0	0.0156298	0	0	0	0	0.0244546	0	0	0	0	0	0	0	0	0	0	0	0	0	0	0	0	0	0	0	0	0	0	0	0	0	0	0	0	0
Lactococcus lactis subsp. cremoris	d__Viruses|k__undef|p__undef|c__undef|o__Caudovirales|f__Siphoviridae|g__undef|s__Lactococcus_phage_phiLC3	12390	ENA.AF242738.AF242738.3.Bacteriophage.phi.LC3..complete.genome...26.MAY.2017.	0	0	0	0.0134533	0	0	0	0	0	0	0	0.00478497	0.00850625	0	0	0	0	0	0	0	0	0	0	0	0	0	0	0	0	0	0	0	0	0	0	0	0	0	0	0	0.0127651	0	0	0	0	0
Lactococcus lactis subsp. cremoris	d__Viruses|k__undef|p__undef|c__undef|o__Caudovirales|f__Siphoviridae|g__undef|s__Lactococcus_phage_340	1262533	ENA.KC182542.KC182542.1.Lactococcus.phage.340..complete.genome...13.NOV.2015.	0	0	0	0	0	0	0	0	0	0	0	0	0	0	0	0	0	0.00130728	0	0	0	0	0	0	0.0125753	0	0	0	0	0	0	0	0	0	0	0	0.0224967	0	0	0	0	0	0.00623722	0	0	0
Lactococcus lactis subsp. cremoris	d__Viruses|k__undef|p__undef|c__undef|o__Caudovirales|f__Siphoviridae|g__undef|s__Lactococcus_phage_jm2	1262535	ENA.KC182546.KC182546.1.Lactococcus.phage.jm2..complete.genome...26.MAY.2017.	0	0	0	0.0145922	0	0	0.062938	0	0	0	0	0.0112081	0.0048942	0	0	0	0.029012	0.0182012	0	0	0	0	0	0	0.0391303	0.0123258	0	0	0	0	0.0802044	0	0	0	0	0	0.0417117	0	0.00749606	0	0	0	0.018096	0	0	0
Lactococcus lactis subsp. cremoris	d__Viruses|k__undef|p__undef|c__undef|o__Caudovirales|f__Siphoviridae|g__undef|s__Lactococcus_phage_jm3	1262536	ENA.KC182547.KC182547.1.Lactococcus.phage.jm3..complete.genome...13.NOV.2015.	0	0	0	0.0307136	0	0	0.0443084	0	0	0	0	0.0151451	0.0101678	0	0	0	0.0257791	0.0109055	0	0	0	0	0	0	0.0302787	0.0314826	0	0	0	0	0.145537	0	0	0	0	0	0.0110857	0	0.0153922	0	0	0	0.0175072	0	0	0
Lactococcus lactis subsp. cremoris	d__Viruses|k__undef|p__undef|c__undef|o__Caudovirales|f__Siphoviridae|g__undef|s__Lactococcus_phage_phi7	1262538	ENA.KC182552.KC182552.1.Lactococcus.phage.phi7..complete.genome...26.MAY.2017.	0	0	0	0.0318928	0	0	0.0332924	0	0	0	0	0.0136413	0.00536559	0	0	0	0.0342469	0.0305339	0	0	0	0	0	0	0.0457432	0.0530343	0	0	0	0	0	0	0	0	0	0	0.0370231	0	0.0341942	0	0	0	0.0245546	0	0	0
Lactococcus lactis subsp. cremoris	d__Viruses|k__undef|p__undef|c__undef|o__Caudovirales|f__Siphoviridae|g__undef|s__Lactococcus_phage_936_sensu_lato	1289467	ENA.KC522412.KC522412.1.Lactococcus.phage.CaseusJM1..complete.genome...26.MAY.2017.	0	0	0	0.0301866	0.0261591	0	0.00823596	0	0	0	0	0.018946	0.00819754	0	0	0	0.0422322	0.0503314	0	0	0	0	0	0	0.0278045	0.00873526	0	0	0	0	0.0777268	0	0	0	0	0	0.0538284	0	0.0292739	0	0	0	0.0169912	0	0	0
Lactococcus lactis subsp. cremoris	d__Viruses|k__undef|p__undef|c__undef|o__Caudovirales|f__Siphoviridae|g__undef|s__Lactococcus_phage_phiL47	1412875	ENA.KF926093.KF926093.1.Lactococcus.phage.phiL47..complete.genome...26.MAY.2017.	0	0	0	0	0	0	0	0	0	0	0	0	0	0	0	0	0	0	0	0	0	0	0	0	0	0	0	0	0	0	0	0	0	0	0	0	0	0	0	0.0728134	0	0	0	0	0	0
Lactococcus lactis subsp. cremoris	d__Viruses|k__undef|p__undef|c__undef|o__Caudovirales|f__Siphoviridae|g__undef|s__Lactococcus_phage_r1t	43685	ENA.U38906.U38906.1.Bacteriophage.r1t.integrase..repressor.protein..rro...dUTPase..holin.and.lysin.genes..complete.cds...26.MAY.2017.	0	0	0	0	0	0	0	0	0	0	0	0.00548052	0	0	0	0	0	0	0	0	0	0	0	0	0	0	0	0	0	0	0	0	0	0	0	0	0	0	0.0102331	0	0.0116229	0	0.0117207	0	0	0
Lactococcus lactis subsp. lactis	d__Viruses|k__undef|p__undef|c__undef|o__Caudovirales|f__Siphoviridae|g__undef|s__Lactococcus_phage_P680	1262537	ENA.KC182551.KC182551.1.Lactococcus.phage.P680..complete.genome...26.MAY.2017.	0	0	0	0.0421375	0	0	0.0270377	0	0	0	0	0.0178616	0.00587455	0	0	0	0.0412544	0.067328	0	0	0	0	0	0	0.0578776	0.0585231	0	0	0	0.0315394	0	0	0	0	0	0	0.0505462	0	0.0509969	0	0	0	0.0449612	0	0	0
Lactococcus lactis subsp. lactis Il1403	d__Viruses|k__undef|p__undef|c__undef|o__Caudovirales|f__Siphoviridae|g__undef|s__Lactococcus_phage_bIL285	151535	ENA.AF323668.AF323668.1.Bacteriophage.bIL285..complete.genome...26.MAY.2017.	0	0	0	0	0	0	0	0	0	0	0	0	0	0	0	0	0	0	0	0	0	0	0	0	0	0	0	0	0	0	0	0	0	0	0	0	0	0	0	0	0.016133	0	0	0	0	0
Lactococcus lactis subsp. lactis Il1403	d__Viruses|k__undef|p__undef|c__undef|o__Caudovirales|f__Siphoviridae|g__undef|s__Lactococcus_phage_bIL286	151536	ENA.AF323669.AF323669.1.Bacteriophage.bIL286..complete.genome...26.MAY.2017.	0	0	0	0	0	0	0	0	0	0	0	0	0	0	0	0	0.00225573	0	0	0	0	0	0	0.0379765	0.0231343	0	0	0	0	0	0	0	0	0	0	0	0	0	0	0	0.0254322	0	0	0	0	0
Lactococcus lactis subsp. lactis Il1403	d__Viruses|k__undef|p__undef|c__undef|o__Caudovirales|f__Siphoviridae|g__undef|s__Lactococcus_phage_bIL309	151537	ENA.AF323670.AF323670.1.Bacteriophage.bIL309..complete.genome...26.MAY.2017.	0	0	0	0	0	0	0	0	0	0	0	0	0	0	0	0	0	0	0.0376538	0	0	0	0	0.0882786	0	0.0188537	0	0	0	0	0	0	0	0	0	0	0	0	0	0	0.01645	0	0	0	0	0
Lactococcus lactis subsp. lactis Il1403	d__Viruses|k__undef|p__undef|c__undef|o__Caudovirales|f__Siphoviridae|g__undef|s__Lactococcus_phage_bIL310	151538	ENA.AF323671.AF323671.1.Bacteriophage.bIL310..complete.genome...26.MAY.2017.	0	0	0	0	0	0	0	0	0	0	0	0	0	0	0	0	0.0024682	0	0	0	0	0	0	0.0986542	0	0.0262629	0	0.0132105	0	0	0	0	0	0	0	0	0	0	0	0	0.0256594	0	0	0	0	0
Lactococcus lactis subsp. lactis Il1403	d__Viruses|k__undef|p__undef|c__undef|o__Caudovirales|f__Siphoviridae|g__undef|s__Lactococcus_phage_bIL311	151534	ENA.AF323672.AF323672.1.Bacteriophage.bIL311..complete.genome...26.MAY.2017.	0	0	0	0	0	0	0	0	0	0	0.082328	0	0	0	0	0	0.00551121	0	0.161858	0	0	0	0	0.269233	0	0.0490905	0	0	0	0	0	0	0	0	0	0	0	0	0.0395484	0	0.0172795	0	0	0	0	0
Lactococcus lactis subsp. lactis Il1403	d__Viruses|k__undef|p__undef|c__undef|o__Caudovirales|f__Siphoviridae|g__undef|s__Lactococcus_phage_bIL312	151539	ENA.AF323673.AF323673.1.Bacteriophage.bIL312..complete.genome...13.NOV.2015.	0	0	0	0	0	0	0	0	0	0	0.028173	0	0	0	0	0	0	0	0.148493	0	0	0	0	0.0400379	0	0	0	0	0	0	0	0	0	0	0	0	0	0	0	0	0.0177272	0	0	0	0	0
Lactococcus lactis subsp. lactis Il1403	d__Viruses|k__undef|p__undef|c__undef|o__Caudovirales|f__Siphoviridae|g__Sk1virus|s__Lactococcus_phage_P008	83129	ENA.DQ054536.DQ054536.1.Lactococcus.phage.P008..complete.genome...26.MAY.2017.	0	0	0	0.0102305	0	0	0.0134693	0	0	0	0	0.010316	0.00777659	0	0	0	0.0174359	0.0117671	0	0	0	0	0	0	0.0273432	0.0147047	0	0	0	0	0	0	0	0	0	0	0.0224246	0	0	0	0	0	0.0119742	0	0	0
Lactococcus sp.	d__Viruses|k__undef|p__undef|c__undef|o__Caudovirales|f__Siphoviridae|g__undef|s__Lactococcus_phage_936_sensu_lato	1527693	ENA.KM091442.KM091442.1.Lactococcus.phage.phi15..complete.genome...26.MAY.2017.	0	0	0	0.0294601	0	0	0.0528125	0	0	0	0	0.0167374	0.00602733	0	0	0	0.0246786	0.0411574	0	0	0	0	0	0	0.0477017	0	0	0	0	0	0.116916	0	0	0	0	0	0.0445514	0	0.022861	0	0	0	0.0182655	0	0	0.0579755
Lactococcus sp.	d__Viruses|k__undef|p__undef|c__undef|o__Caudovirales|f__Siphoviridae|g__undef|s__Lactococcus_phage_936_sensu_lato	1527694	ENA.KM091443.KM091443.1.Lactococcus.phage.phi93..complete.genome...26.MAY.2017.	0	0	0	0.012461	0	0	0.00732562	0	0	0	0	0.00541682	0	0	0	0	0.00843608	0.0313092	0	0	0	0	0	0	0.0669718	0	0	0	0	0	0	0	0	0	0	0	0	0	0.0106978	0	0	0	0	0	0	0
Lactococcus sp.	d__Viruses|k__undef|p__undef|c__undef|o__Caudovirales|f__Siphoviridae|g__undef|s__Lactococcus_phage_936_sensu_lato	1527692	ENA.KM091444.KM091444.1.Lactococcus.phage.phi145..complete.genome...26.MAY.2017.	0	0	0	0.0353287	0	0	0.0137435	0	0	0	0	0.0152269	0.00968496	0	0	0	0.023308	0.11867	0	0	0	0	0	0	0.0593235	0.0142104	0	0	0	0	0.112862	0	0	0	0	0	0.0259321	0	0.0327855	0.333333	0	0	0.0239569	0	0.00355969	0.08493
Leuconostoc mesenteroides	d__Viruses|k__undef|p__undef|c__undef|o__Caudovirales|f__Siphoviridae|g__undef|s__Leuconostoc_phage_1-A4	745088	ENA.GQ451696.GQ451696.1.Leuconostoc.phage.1.A4..complete.genome...26.MAY.2017.	0	0	0	0	0	0	0	0	0	0	0	0	0	0	0	0	0.0093469	0	0	0	0	0	0	0	0	0	0	0	0	0.0585289	0	0	0	0	0	0	0	0	0	0	0	0	0	0	0	0
Leuconostoc mesenteroides subsp. dextranicum	d__Viruses|k__undef|p__undef|c__undef|o__Caudovirales|f__Siphoviridae|g__undef|s__Leuconostoc_phage_Lmd1	1161930	ENA.JQ659259.JQ659259.1.Leuconostoc.phage.Lmd1..complete.genome...26.MAY.2017.	0	0	0	0	0	0	0	0	0	0	0	0	0	0	0	0	0.010688	0	0	0	0	0	0	0	0	0.0521526	0	0	0	0	0	0	0	0	0	0	0	0	0	0	0	0	0.0186403	0	0	0
Leuconostoc pseudomesenteroides	d__Viruses|k__undef|p__undef|c__undef|o__Caudovirales|f__Siphoviridae|g__undef|s__Leuconostoc_phage_P793	1262522	ENA.KC013021.KC013021.1.Leuconostoc.phage.P793..complete.genome...26.MAY.2017.	0	0	0	0	0	0	0	0	0	0	0	0	0	0	0	0	0.0161746	0	0	0	0	0	0	0	0	0.0646863	0	0	0	0	0	0	0	0	0	0	0	0	0	0	0	0	0.0150522	0	0	0
Leuconostoc pseudomesenteroides	d__Viruses|k__undef|p__undef|c__undef|o__Caudovirales|f__Siphoviridae|g__undef|s__Leuconostoc_phage_phiLN04	1262516	ENA.KC013023.KC013023.1.Leuconostoc.phage.phiLN04..complete.genome...26.MAY.2017.	0	0	0	0	0	0	0	0	0	0	0	0	0	0	0	0	0.0159985	0	0	0	0	0	0	0	0	0.0594991	0	0	0	0	0	0	0	0	0	0	0	0	0	0	0	0	0.0197748	0	0	0
Microbacterium nematophilum	d__Viruses|k__undef|p__undef|c__undef|o__Caudovirales|f__Siphoviridae|g__undef|s__Microbacterium_phage_Min1	446529	ENA.EF579802.EF579802.1.Microbacterium.phage.Min1..complete.genome...26.MAY.2017.	0	0	0	0	0	0	0	0	0	0	0	0	0	0	0	0	0	0	0	0	0	0	0	0	0	0	0	0	0	0	0	0	0	0	0	0	0	0	0	0	0	0	0	0	0	0
Mycobacterium smegmatis str. MC2 155	d__Viruses|k__undef|p__undef|c__undef|o__Caudovirales|f__Myoviridae|g__undef|s__Mycobacterium_phage_Myrna	546805	ENA.EU826466.EU826466.1.Mycobacterium.phage.Myrna..complete.genome...26.MAY.2017.	0	0	0	0	0	0	0	0	0	0	0	0	0	0	0	0	0	0	0.0312823	0	0	0	0	0	0	0	0.0342712	0	0	0	0	0	0	0	0	0	0	0	0	0	0	0	0	0	0	0
Mycobacterium smegmatis str. MC2 155	d__Viruses|k__undef|p__undef|c__undef|o__Caudovirales|f__Siphoviridae|g__Cjw1virus|s__Mycobacterium_phage_Toto	1035485	ENA.JN006061.JN006061.1.Mycobacterium.phage.Toto..complete.genome...26.MAY.2017.	0	0	0	0	0	0	0	0	0	0	0	0	0	0	0	0	0	0	0	0	0	0	0	0	0	0	0	0	0	0	0	0	0	0	0	0	0	0	0	0	0.00242154	0	0	0	0	0
Mycobacterium smegmatis str. MC2 155	d__Viruses|k__undef|p__undef|c__undef|o__Caudovirales|f__Siphoviridae|g__undef|s__Mycobacterium_phage_Rakim	1035483	ENA.JN006062.JN006062.1.Mycobacterium.phage.Rakim..complete.genome...26.MAY.2017.	0	0	0	0	0	0	0	0	0	0	0	0	0	0	0	0	0	0	0	0.10343	0	0	0	0	0	0	0.178516	0	0	0	0	0	0	0	0	0	0	0	0	0	0.00345818	0	0	0	0	0
Mycobacterium smegmatis str. MC2 155	d__Viruses|k__undef|p__undef|c__undef|o__Caudovirales|f__Siphoviridae|g__Liefievirus|s__Mycobacterium_phage_Liefie	1074304	ENA.JN412593.JN412593.1.Mycobacterium.phage.Liefie..complete.genome...26.MAY.2017.	0	0	0	0	0	0	0	0	0	0	0.0206471	0	0	0	0	0	0	0	0	0	0	0	0	0	0	0	0	0	0	0	0	0	0	0	0	0	0	0	0	0	0	0	0	0	0	0
Mycobacterium smegmatis str. MC2 155	d__Viruses|k__undef|p__undef|c__undef|o__Caudovirales|f__Siphoviridae|g__Reyvirus|s__Mycobacterium_phage_Bongo	1088864	ENA.JN699628.JN699628.1.Mycobacterium.phage.Bongo..complete.genome...26.MAY.2017.	0	0	0	0	0	0	0	0	0	0	0	0	0	0	0	0	0	0	0	0	0	0	0	0	0	0	0	0	0	0	0	0	0	0	0	0	0	0	0	0	0.00420499	0	0	0	0	0
Mycobacterium smegmatis str. MC2 155	d__Viruses|k__undef|p__undef|c__undef|o__Caudovirales|f__Siphoviridae|g__undef|s__Mycobacterium_phage_Nala	1391180	ENA.KF562101.KF562101.1.Mycobacterium.phage.Nala..complete.genome...26.MAY.2017.	0.333333	0	0	0	0	0	0	0	0	0	0	0	0	0	0	0	0	0	0	0	0	0	0	0	0	0	0	0	0	0	0	0	0	0	0	0	0	0	0	0	0	0	0	0	0	0
Mycobacterium smegmatis str. MC2 155	d__Viruses|k__undef|p__undef|c__undef|o__Caudovirales|f__Siphoviridae|g__undef|s__Mycobacterium_phage_Squirty	1527512	ENA.KM101124.KM101124.1.Mycobacterium.phage.Squirty..complete.genome...26.MAY.2017.	0	0	0	0.0130567	0	0	0	0	0	0	0	0	0	0	0	0	0	0	0	0	0	0	0	0	0	0	0	0	0	0	0	0	0	0	0	0	0	0	0	0	0	0	0	0	0	0
Pseudomonas	d__Viruses|k__undef|p__undef|c__undef|o__Caudovirales|f__Siphoviridae|g__undef|s__Pseudomonas_phage_JBD26	1093672	ENA.JN811560.JN811560.1.Pseudomonas.phage.JBD26..complete.genome...26.MAY.2017.	0	0	0	0	0	0	0	0	0	0	0	0	0	0	0	0	0.00302338	0	0	0	0	0	0	0	0	0	0	0	0	0	0	0	0	0	0	0	0	0	0	0	0	0	0	0	0	0
Pseudomonas aeruginosa	d__Viruses|k__undef|p__undef|c__undef|o__Caudovirales|f__Myoviridae|g__P2virus|s__Pseudomonas_phage_phiCTX	35343	ENA.AB008550.AB008550.1.Pseudomonas.phage.phiCTX.DNA..complete.genome...26.MAY.2017.	0	0	0	0	0	0	0	0	0	0	0	0	0	0	0	0	0	0	0	0	0	0	0	0	0	0	0	0	0	0	0	0	0	0	0	0	0	0	0	0	0	0	0	0	0	0
Pseudomonas aeruginosa	d__Viruses|k__undef|p__undef|c__undef|o__Caudovirales|f__Siphoviridae|g__D3virus|s__Pseudomonas_phage_D3	31535	ENA.AF165214.AF165214.2.Bacteriophage.D3..complete.genome...26.MAY.2017.	0	0	0	0	0	0	0	0	0	0	0	0	0	0	0	0	0	0	0	0	0	0	0	0	0	0	0	0	0	0	0	0	0	0	0	0	0	0	0	0	0	0	0	0	0	0
Pseudomonas aeruginosa	d__Viruses|k__undef|p__undef|c__undef|o__Caudovirales|f__Siphoviridae|g__undef|s__Pseudomonas_phage_F10	347324	ENA.DQ163912.DQ163912.1.Bacteriophage.F10..complete.genome...29.AUG.2014.	0	0	0	0	0	0	0	0	0	0	0	0	0	0	0	0	0	0	0	0	0	0	0	0	0	0	0	0	0	0	0	0	0	0	0	0	0	0	0	0	0	0	0	0	0	0
Pseudomonas aeruginosa	d__Viruses|k__undef|p__undef|c__undef|o__Caudovirales|f__Siphoviridae|g__undef|s__Pseudomonas_phage_phi297	1129145	ENA.HQ711984.HQ711984.1.Pseudomonas.phage.phi297..complete.genome...26.MAY.2017.	0	0	0	0	0	0	0	0	0	0	0	0	0	0	0	0	0	0	0.0626287	0	0	0	0	0	0	0	0	0	0	0	0	0	0	0	0	0	0	0	0	0	0	0	0	0	0	0
Pseudomonas aeruginosa	d__Viruses|k__undef|p__undef|c__undef|o__Caudovirales|f__Siphoviridae|g__D3virus|s__Pseudomonas_phage_PMG1	1129146	ENA.HQ711985.HQ711985.1.Pseudomonas.phage.vB_PaeS_PMG1..complete.genome...26.MAY.2017.	0	0	0	0	0	0	0	0	0	0	0	0	0	0	0	0	0	0	0	0	0	0	0	0	0	0	0	0	0	0	0	0	0	0	0	0	0	0	0	0	0	0	0	0	0	0
Pseudomonas aeruginosa	d__Viruses|k__undef|p__undef|c__undef|o__undef|f__Inoviridae|g__Inovirus|s__Pseudomonas_phage_Pf1	10871	ENA.X52107.X52107.1.Bacteriophage.Pf1.5.and.8.genes.for.ssDNA.binding.protein.and.major.coat.protein..26.MAY.2017.	0	0	0	0	0	0	0	0	0	0	0	0	0	0	0	0	0	0	0	0	0	0	0	0	0	0	0	0	0	0	0	0	0	0	0	0	0	0	0	0	0	0	0	0	0	0
Pseudomonas aeruginosa PA14	d__Viruses|k__undef|p__undef|c__undef|o__Caudovirales|f__Siphoviridae|g__Lambdavirus|s__Pseudomonas_phage_MP42	1161903	ENA.JQ762257.JQ762257.1.Pseudomonas.phage.MP42..complete.genome...26.MAY.2017.	0	0	0	0	0	0	0	0	0	0	0	0	0	0	0	0	0	0	0	0	0	0	0	0	0	0	0	0	0	0	0	0	0	0	0	0	0	0	0	0	0	0	0	0	0	0
Ralstonia solanacearum	d__Viruses|k__undef|p__undef|c__undef|o__Caudovirales|f__Myoviridae|g__P2virus|s__Ralstonia_phage_RSA1	406340	ENA.AB276040.AB276040.1.Ralstonia.phage.phiRSA1.DNA..complete.genome...26.MAY.2017.	0	0	0	0	0	0	0	0	0	0	0	0	0	0	0	0	0	0	0	0	0	0	0	0	0	0	0	0	0	0	0	0	0	0	0	0	0	0	0	0	0	0	0	0	0	0
Rhizobium etli CFN 42	d__Viruses|k__undef|p__undef|c__undef|o__undef|f__undef|g__undef|s__Rhizobium_phage_RHEph10	1220717	ENA.JX483881.JX483881.1.Rhizobium.phage.RHEph10..complete.genome...26.MAY.2017.	0	0	0	0	0	0	0	0	0	0	0	0	0	0	0	0	0	0	0	0	0	0	0	0	0	0	0.140373	0	0	0	0	0	0	0	0	0	0	0	0	0	0	0	0	0	0	0
root	d__Viruses|k__undef|p__undef|c__undef|o__undef|f__Inoviridae|g__undef|s__Uncultured_phage_WW-nAnB_strain_2	1449896	ENA.KJ003981.KJ003981.1.Uncultured.phage.WW.nAnB.strain.2..complete.genome...13.NOV.2015.	0	0	0	0	0	0	0	0	0	0	0	0.0113946	0	0	0	0	0	0	0	0	0	0	0	0	0	0	0	0	0	0	0	0	0	0	0	0	0	0	0	0	0	0	0	0	0	0
root	d__Viruses|k__undef|p__undef|c__undef|o__undef|f__Inoviridae|g__undef|s__Uncultured_phage_WW-nAnB_strain_3	1449897	ENA.KJ003982.KJ003982.1.Uncultured.phage.WW.nAnB.strain.3..complete.genome...13.NOV.2015.	0	0	0	0	0	0	0	0	0	0	0	0.0148163	0	0	0	0	0	0	0	0	0	0	0	0	0	0	0	0	0	0	0	0	0	0	0	0	0	0	0	0	0	0	0	0	0	0
Salmonella	d__Viruses|k__undef|p__undef|c__undef|o__Caudovirales|f__Podoviridae|g__P22virus|s__Salmonella_virus_P22	200913	ENA.AF527608.AF527608.1.Bacteriophage.P22.pbi..complete.sequence...26.MAY.2017.	0	0	0	0	0	0	0	0	0	0	0	0	0	0.00429151	0	0	0.00235599	0	0	0	0	0	0	0	0	0	0	0	0	0	0	0	0	0	0	0	0	0	0	0	0	0	0	0	0	0
Salmonella	d__Viruses|k__undef|p__undef|c__undef|o__Caudovirales|f__Myoviridae|g__P2virus|s__Salmonella_virus_PsP3	12407	ENA.AY135486.AY135486.1.Enterobacteria.phage.PsP3..complete.genome...26.MAY.2017.	0	0	0	0	0	0	0	0	0	0	0	0.00718977	0	0	0	0	0	0	0	0	0	0	0	0	0	0	0	0	0	0	0	0	0	0	0	0	0	0	0	0	0	0	0	0	0	0
Salmonella	d__Viruses|k__undef|p__undef|c__undef|o__Caudovirales|f__Podoviridae|g__P22virus|s__Salmonella_phage_vB_SemP_Emek	1168548	ENA.JQ806763.JQ806763.1.Salmonella.phage.vB_SemP_Emek..complete.genome...26.MAY.2017.	0	0	0	0	0	0	0	0	0	0	0	0.0136664	0	0	0	0	0	0	0	0	0	0	0	0	0	0	0	0	0	0.0342518	0	0	0	0	0	0	0	0	0	0	0	0	0	0	0	0
Salmonella	d__Viruses|k__undef|p__undef|c__undef|o__Caudovirales|f__Siphoviridae|g__undef|s__Salmonella_phage_vB_SosS_Oslo	1168549	ENA.JQ806764.JQ806764.1.Salmonella.phage.vB_SosS_Oslo..complete.genome...26.MAY.2017.	0	0	0	0	0	0	0	0	0	0	0	0	0.0030557	0	0	0	0	0	0	0	0	0	0	0	0	0	0	0	0	0	0	0	0	0	0	0	0	0	0	0	0.00350038	0	0	0	0.00547259	0
Salmonella enterica subsp. enterica serovar Anatum	d__Viruses|k__undef|p__undef|c__undef|o__Caudovirales|f__Podoviridae|g__P22virus|s__Salmonella_phage_epsilon34	348058	ENA.EU570103.EU570103.1.Salmonella.phage.epsilon34..complete.genome...26.MAY.2017.	0	0	0	0	0	0	0	0	0	0	0	0.00787625	0	0	0	0	0	0	0	0	0	0	0	0	0	0	0	0	0	0	0	0	0	0	0	0	0	0	0	0	0	0	0	0	0	0
Salmonella enterica subsp. enterica serovar Anatum	d__Viruses|k__undef|p__undef|c__undef|o__Caudovirales|f__Podoviridae|g__P22virus|s__Salmonella_phage_g341c	590739	ENA.FJ000341.FJ000341.1.Salmonella.phage.g341c..complete.genome...26.MAY.2017.	0	0	0	0	0	0	0	0	0	0	0	0	0.00569509	0	0	0	0	0	0	0	0	0	0	0	0	0	0	0	0	0.0496211	0	0	0	0	0	0	0	0	0	0	0	0	0	0	0	0
Salmonella enterica subsp. enterica serovar Enteritidis	d__Viruses|k__undef|p__undef|c__undef|o__Caudovirales|f__Siphoviridae|g__Jerseyvirus|s__Salmonella_phage_SE2	1115478	ENA.JQ007353.JQ007353.1.Salmonella.phage.SE2..complete.genome...26.MAY.2017.	0	0	0	0	0	0	0	0	0	0	0	0	0	0	0	0	0	0	0	0	0	0	0	0	0	0	0	0	0	0	0	0	0	0	0	0	0	0	0	0	0	0	0	0	0	0
Salmonella enterica subsp. enterica serovar Enteritidis str. LK5	d__Viruses|k__undef|p__undef|c__undef|o__Caudovirales|f__Myoviridae|g__undef|s__Salmonella_phage_RE-2010	929814	ENA.HM770079.HM770079.1.Salmonella.phage.RE.2010..complete.genome...26.MAY.2017.	0	0	0.0450607	0	0	0	0	0	0.0665693	0	0	0	0.0147847	0	0	0	0	0	0	0	0	0	0	0	0	0	0	0	0	0	0	0	0	0	0	0	0	0	0	0	0	0	0	0	0	0
Salmonella enterica subsp. enterica serovar Newport	d__Viruses|k__undef|p__undef|c__undef|o__Caudovirales|f__Myoviridae|g__P2virus|s__Salmonella_phage_FSL_SP-004	1173769	ENA.KC139521.KC139521.1.Salmonella.phage.FSL.SP.004..complete.genome...26.MAY.2017.	0	0	0	0	0	0	0	0	0	0	0	0.0201734	0	0	0	0	0	0	0	0	0	0	0	0	0	0	0	0	0	0	0	0	0	0	0	0	0	0	0	0	0	0	0	0	0.0356796	0
Salmonella enterica subsp. enterica serovar Typhimurium	d__Viruses|k__undef|p__undef|c__undef|o__Caudovirales|f__undef|g__undef|s__Salmonella_phage_ST64B	175950	ENA.AY055382.AY055382.1.Salmonella.typhimurium.phage.ST64B.complete.sequence...26.MAY.2017.	0	0	0	0	0	0	0	0	0	0	0	0	0	0	0	0	0	0	0	0	0	0	0	0	0	0	0	0	0	0	0	0	0	0	0	0	0	0	0	0	0	0	0	0.00379295	0.0136074	0
Salmonella enterica subsp. enterica serovar Typhimurium	d__Viruses|k__undef|p__undef|c__undef|o__Caudovirales|f__Podoviridae|g__P22virus|s__Salmonella_virus_P22	10754	ENA.BK000583.BK000583.1.TPA..Enterobacteria.phage.P22.wild.type..complete.genome...26.MAY.2017.	0	0	0	0	0	0	0	0	0	0	0	0.0086091	0	0	0	0	0	0	0	0	0	0	0	0	0	0	0	0	0	0	0	0	0	0	0	0	0	0	0	0	0	0	0	0	0	0
Salmonella enterica subsp. enterica serovar Typhimurium	d__Viruses|k__undef|p__undef|c__undef|o__Caudovirales|f__Podoviridae|g__P22virus|s__Salmonella_phage_ST160	714583	ENA.GU573886.GU573886.1.Salmonella.phage.ST160..complete.genome...26.MAY.2017.	0	0	0	0	0	0	0	0	0	0	0	0	0.00677092	0	0	0	0	0	0	0	0	0	0	0	0	0	0	0	0	0	0	0	0	0	0	0	0	0	0	0	0	0	0	0.00819509	0	0
Salmonella enterica subsp. enterica serovar Typhimurium	d__Viruses|k__undef|p__undef|c__undef|o__Caudovirales|f__Siphoviridae|g__undef|s__Salmonella_phage_SPN3UB	1147140	ENA.JQ288021.JQ288021.1.Salmonella.phage.SPN3UB..complete.genome...26.MAY.2017.	0	0	0	0	0	0	0	0	0	0	0	0	0	0	0	0	0	0	0	0	0	0	0	0	0	0	0	0	0	0	0	0	0	0	0	0	0	0	0	0	0	0	0	0	0	0
Salmonella enterica subsp. enterica serovar Typhimurium str. DT104	d__Viruses|k__undef|p__undef|c__undef|o__Caudovirales|f__Podoviridae|g__P22virus|s__Enterobacteria_phage_ST104	221029	ENA.AB102868.AB102868.1.Enterobacteria.phage.ST104.DNA..complete.genome...26.MAY.2017.	0	0	0	0.00310542	0	0	0	0	0.0397724	0	0	0	0.00556171	0	0	0	0.00287709	0	0	0	0	0	0	0	0	0	0	0	0	0	0	0	0	0	0	0	0	0	0	0	0	0	0	0	0	0
Salmonella enterica subsp. enterica serovar Typhimurium str. LT2	d__Viruses|k__undef|p__undef|c__undef|o__Caudovirales|f__Siphoviridae|g__undef|s__Salmonella_phage_SSU5	1177632	ENA.JQ965645.JQ965645.1.Salmonella.phage.SSU5..complete.genome...26.MAY.2017.	0	0	0	0.00427064	0.00978483	0	0	0	0.00147373	0	0	0	0.0173709	0	0	0	0.0029145	0	0	0	0	0	0	0	0	0	0	0	0	0.0300502	0	0	0	0	0	0	0	0	0	0	0	0	0	0	0	0
Salmonella sp.	d__Viruses|k__undef|p__undef|c__undef|o__Caudovirales|f__Podoviridae|g__undef|s__Salmonella_phage_SPN9CC	1127357	ENA.JF900176.JF900176.1.Salmonella.phage.SPN9CC..complete.genome...26.MAY.2017.	0	0	0	0	0	0	0	0	0	0	0	0	0.0130429	0	0	0	0	0	0	0	0	0	0	0	0	0	0	0	0	0	0	0	0	0	0	0	0	0	0	0	0	0	0	0	0	0
Shigella flexneri	d__Viruses|k__undef|p__undef|c__undef|o__Caudovirales|f__Podoviridae|g__P22virus|s__Shigella_phage_Sf6	10761	ENA.AF547987.AF547987.1.Enterobacteria.phage.Sf6..complete.genome...26.MAY.2017.	0	0	0	0.0156175	0.151808	0	0	0	0.015061	0	0	0.0196548	0.0102955	0	0	0	0	0.0005921	0	0	0	0	0	0	0	0	0	0	0	0.0708211	0	0	0	0	0	0	0	0	0	0	0.278241	0	0.0105481	0.03474	0.00789282	0
Shigella flexneri	d__Viruses|k__undef|p__undef|c__undef|o__Caudovirales|f__Myoviridae|g__undef|s__Enterobacteria_phage_SfI	1225789	ENA.JX509734.JX509734.1.Enterobacteria.phage.SfI..complete.genome...26.MAY.2017.	0	0	0	0.0124185	0	0	0	0	0	0	0	0.00476777	0.0118634	0	0	0	0	0.000574579	0	0	0	0	0	0	0	0	0.0710796	0	0	0	0	0	0	0	0	0	0	0	0	0	0.00981628	0	0	0.0200908	0.0272721	0
Shigella flexneri	d__Viruses|k__undef|p__undef|c__undef|o__Caudovirales|f__Myoviridae|g__undef|s__Shigella_phage_SfII	66284	ENA.KC736978.KC736978.1.Shigella.phage.SfII..complete.genome...26.MAY.2017.	0	0	0	0.0298196	0	0	0	0	0.0838783	0	0	0.014129	0.0122172	0.0215498	0	0	0	0.000747733	0	0	0	0	0	0	0	0	0	0	0	0	0	0	0	0	0	0	0	0	0	0	0.0128735	0	0	0	0.0408401	0
Shigella flexneri	d__Viruses|k__undef|p__undef|c__undef|o__Caudovirales|f__Myoviridae|g__undef|s__Shigella_phage_SfIV	1407493	ENA.KC814930.KC814930.1.Shigella.phage.SfIV..complete.genome...26.MAY.2017.	0	0	0.0600704	0.0390722	0.393612	0	0	0	0.331149	0	0	0.0431998	0.0734753	0.0277634	0	0	0.0520893	0	0	0	0	0	1	0	0	0.0624431	0	0.016721	0	0.0401099	0	0	0	0	0.182175	0	0	0	0	0	0.0473465	0	0.0326337	0.240674	0.0591527	0
Shigella flexneri	d__Viruses|k__undef|p__undef|c__undef|o__Caudovirales|f__Podoviridae|g__undef|s__Enterobacteria_phage_Sf101	1524881	ENA.KJ832078.KJ832078.1.Enterobacteria.phage.Sf101..complete.genome...26.MAY.2017.	0	0	0	0	0	0	0	0	0	0	0	0.00386899	0.0148705	0.00604247	0	0	0	0	0	0	0	0	0	0	0	0	0	0	0	0	0	0	0	0	0	0	0	0	0	0	0.0039657	0	0	0.00941552	0	0
Shigella flexneri	d__Viruses|k__undef|p__undef|c__undef|o__Caudovirales|f__Myoviridae|g__Muvirus|s__Enterobacteria_phage_SfMu	1567022	ENA.KP010268.KP010268.1.Enterobacteria.phage.SfMu..complete.genome...26.MAY.2017.	0	0	0	0	0	0	0	0	0	0	0	0	0	0	0	0	0	0	0	0	0	0	0	0	0	0	0	0	0	0	0	0	0	0	0	0	0	0	0	0	0	0	0	0	0	0
Shigella flexneri 2a	d__Viruses|k__undef|p__undef|c__undef|o__Caudovirales|f__Podoviridae|g__undef|s__Shigella_phage_POCJ13	1498227	ENA.KJ603229.KJ603229.1.Shigella.phage.POCJ13..complete.genome...26.MAY.2017.	0	0	0	0	0	0	0	0	0.000802629	0	0	0.00427345	0	0	0	0	0	0	0	0	0	0	0	0	0	0	0	0	0	0	0	0	0	0	0	0	0	0	0	0	0.00532095	0	0	0	0	0
Shigella sonnei	d__Viruses|k__undef|p__undef|c__undef|o__Caudovirales|f__Siphoviridae|g__Hk578virus|s__Shigella_phage_EP23	1109721	ENA.JN984867.JN984867.1.Shigella.phage.EP23..complete.genome...26.MAY.2017.	0	0	0	0	0	0	0	0	0	0	0	0	0	0.0316345	0	0	0	0	0	0	0	0	0	0	0	0	0	0	0	0	0	0	0	0	0	0	0	0	0	0	0	0	0	0	0	0
Shigella sonnei	d__Viruses|k__undef|p__undef|c__undef|o__Caudovirales|f__Myoviridae|g__P2virus|s__Enterobacteria_phage_fiAA91-ss	1357825	ENA.KF322032.KF322032.1.Enterobacteria.phage.fiAA91.ss..complete.genome...26.MAY.2017.	0	0	0	0.00470027	0.0474537	0	0	0	0.000988208	0	0	0.0164876	0.0141274	0	0	0	0.00278134	0	0	0	0	0	0	0	0	0	0	0	0	0	0	0	0	0	0	0	0	0	0	0	0.00422364	0	0	0	0.0980341	0
Shigella sonnei	d__Viruses|k__undef|p__undef|c__undef|o__Caudovirales|f__Podoviridae|g__undef|s__Shigella_phage_75/02_Stx	1416032	ENA.KF766125.KF766125.2.Shigella.phage.75.02.Stx..complete.genome...26.MAY.2017.	0	0	0.0530368	0	0	0	0	0	0	0	0	0.0126809	0	0	0	0	0	0	0	0	0	0	0	0	0	0	0	0	0	0.0449423	0	0	0	0	0	0	0	0	0	0	0	0	0.012436	0.00896013	0	0
Sodalis glossinidius	d__Viruses|k__undef|p__undef|c__undef|o__Caudovirales|f__Siphoviridae|g__Hk578virus|s__Sodalis_phage_SO1	673375	ENA.GQ502199.GQ502199.1.Sodalis.phage.SO.1..complete.genome...26.MAY.2017.	0	0	0	0	0	0	0	0	0	0	0	0	0	0.0309145	0	0	0	0	0	0	0	0	0	0	0	0	0	0	0	0	0	0	0	0	0	0	0	0	0	0	0	0	0	0	0	0
Staphylococcus aureus	d__Viruses|k__undef|p__undef|c__undef|o__Caudovirales|f__Siphoviridae|g__Phietavirus|s__Staphylococcus_phage_B236	1636205	ENA.KP893290.KP893290.1.Staphylococcus.phage.B236..complete.genome...26.MAY.2017.	0	0	0	0	0	0	0	0	0	0	0	0	0	0	0	0	0	0	0	0	0	0	0	0	0	0	0	0	0	0	0	0	0	0	0	0	0	0	0	0	0	0	0	0	0	0
Streptococcus	d__Viruses|k__undef|p__undef|c__undef|o__Caudovirales|f__Siphoviridae|g__Sfi11virus|s__Streptococcus_phage_Sfi11	78541	ENA.AF158600.AF158600.2.Streptococcus.thermophilus.bacteriophage.Sfi11..complete.genome...26.MAY.2017.	0	0	0	0	0	0	0	0	0	0	0	0	0	0	0	0	0	0	0	0	0	0	0	0	0	0	0	0	0	0	0	0	0	0	0	0	0	0	0.0294416	0	0	0	0	0	0	0
Streptococcus gordonii	d__Viruses|k__undef|p__undef|c__undef|o__Caudovirales|f__Siphoviridae|g__undef|s__Streptococcus_phage_PH15	537874	ENA.FM163528.FM163528.1.Streptococcus.phage.PH15..complete.genome..26.MAY.2017.	0	0	0	0	0	0	0	0	0	0	0	0	0	0	0	0	0	0	0	0	0	0	0	0	0	0	0	0	0	0	0	0	0	0	0	0	0	0	0	0	0	0	0	0	0	0
Streptococcus mutans	d__Viruses|k__undef|p__undef|c__undef|o__Caudovirales|f__Siphoviridae|g__undef|s__Streptococcus_phage_M102AD	1587907	ENA.DQ386162.DQ386162.1.Streptococcus.phage.M102AD..complete.genome...26.MAY.2017.	0	0	0	0	0	0	0	0	0	0	0	0	0	0	0	0	0	0	0	0	0	0	0	0	0	0	0	0	0	0	0	0	0	0	0	0	0	0	0	0	0.0024555	0	0	0	0	0
Streptococcus oralis	d__Viruses|k__undef|p__undef|c__undef|o__Caudovirales|f__Siphoviridae|g__undef|s__Streptococcus_phage_PH10	644007	ENA.FN391954.FN391954.1.Streptococcus.phage.PH10..complete.genome..26.MAY.2017.	0	0	0	0	0	0	0	0	0	0	0	0	0	0	0	0	0	0	0	0	0	0	0	0	0	0.0100125	0	0	0	0.0360454	0	0	0	0	0	0	0	0	0	0	0	0	0	0	0	0
Streptococcus pneumoniae	d__Viruses|k__undef|p__undef|c__undef|o__Caudovirales|f__Siphoviridae|g__undef|s__Streptococcus_phage_MM1	341698	ENA.DQ113772.DQ113772.1.Streptococcus.pneumoniae.bacteriophage.MM1.1998..complete.genome...26.MAY.2017.	0	0.088149	0	0	0	0	0	0	0	0	0	0	0	0	0	0	0	0	0	0	0	0	0	0	0	0	0	0	0	0	0	0	0	0	0	0	0	0	0	0	0	0	0	0	0	0
Streptococcus pneumoniae	d__Viruses|k__undef|p__undef|c__undef|o__undef|f__undef|g__undef|s__Streptococcus_phage_phiBHN167	1267169	ENA.HF563658.HF563658.1.Streptococcus.phage.phiBHN167.complete.genome..26.MAY.2017.	0	0	0	0	0	0	0	0	0	0	0	0	0	0	0	0	0	0	0	0	0	0	0	0	0	0	0	0	0	0	0	0	0	0	0	0	0	0	0.00575264	0	0.00373105	0	0	0	0	0
Streptococcus pneumoniae	d__Viruses|k__undef|p__undef|c__undef|o__undef|f__undef|g__undef|s__Streptococcus_phage_Spn1	1461246	ENA.KJ417497.KJ417497.1.Streptococcus.phage.Spn1..complete.genome...26.MAY.2017.	0	0	0	0	0	0	0	0	0	0	0	0	0	0	0	0	0	0	0	0	0	0	0	0	0	0	0	0	0	0	0	0	0	0	0	0	0	0	0	0	0	0	0	0	0	0
Streptococcus pneumoniae	d__Viruses|k__undef|p__undef|c__undef|o__Caudovirales|f__Siphoviridae|g__undef|s__Streptococcus_phage_SpSL1	1566990	ENA.KM882824.KM882824.1.Streptococcus.phage.SpSL1..complete.genome...26.MAY.2017.	0	0	0	0	0	0	0	0	0	0	0	0	0	0	0	0	0	0	0	0	0	0	0	0	0	0	0	0	0	0	0	0	0	0	0	0	0	0	0	0	0	0	0	0	0	0
Streptococcus pyogenes	d__Viruses|k__undef|p__undef|c__undef|o__Caudovirales|f__Siphoviridae|g__undef|s__Temperate_phage_phiNIH1.1	173707	ENA.AY050245.AY050245.2.Streptococcus.pyogenes.strain.NIH1.putative.methionine.sulfoxide.reductase.gene..complete.cds..and.integrated.temperate.phage.PhiNIH1.1..complete.genome...24.FEB.2017.	0	0	0	0	0	0	0	0	0	0	0	0	0	0	0	0	0	0	0	0	0	0	0	0	0	0	0	0	0	0	0	0	0	0	0	0	0	0	0.0084718	0	0	0	0	0	0	0
Streptococcus salivarius 57.I	d__Viruses|k__undef|p__undef|c__undef|o__Caudovirales|f__Siphoviridae|g__undef|s__Streptococcus_phage_YMC-2011	1051631	ENA.CP002889.CP002889.1.Streptococcus.phage.YMC.2011..complete.genome...26.MAY.2017.	0	0	0	0	0	0	0	0	0	0	0	0	0	0.00453651	0	0	0	0.00210459	0	0	0	0	0	0	0	0	0	0.015527	0	0.0319344	0	0	0	0	0	0	0	0	0.0259846	0	0.0011072	0	0	0	0	0
Streptococcus suis	d__Viruses|k__undef|p__undef|c__undef|o__Caudovirales|f__Siphoviridae|g__undef|s__Streptococcus_phage_SMP	413066	ENA.EF116926.EF116926.2.Streptococcus.phage.SMP..complete.genome...26.MAY.2017.	0	0	0	0	0	0	0	0	0	0	0	0	0	0	0	0	0	0	0	0	0	0	0	0	0	0	0	0	0	0	0	0	0	0	0	0	0	0	0	0	0	0	0	0	0	0
Streptococcus suis	d__Viruses|k__undef|p__undef|c__undef|o__Caudovirales|f__Siphoviridae|g__undef|s__Streptococcus_phage_phiNJ2	1239381	ENA.JX879087.JX879087.1.Streptococcus.phage.phiNJ2..complete.genome...26.MAY.2017.	0	0	0	0	0	0	0	0	0	0	0	0	0	0	0	0	0	0	0	0	0	0	0	0	0	0	0	0	0	0	0	0	0	0	0	0	0	0	0	0	0	0	0	0	0	0
Streptococcus suis	d__Viruses|k__undef|p__undef|c__undef|o__undef|f__undef|g__undef|s__Streptococcus_phage_phi20c	1289595	ENA.KC348598.KC348598.1.Streptococcus.phage.phi20c..complete.genome...26.MAY.2017.	0	0	0	0	0	0	0	0	0	0	0	0	0	0	0	0	0	0	0	0	0	0	0	0	0	0	0	0	0	0	0	0	0	0	0	0	0	0	0	0	0	0	0	0	0	0
Streptococcus suis	d__Viruses|k__undef|p__undef|c__undef|o__Caudovirales|f__Podoviridae|g__undef|s__Streptococcus_phage_phi30c	1289596	ENA.KC348599.KC348599.1.Streptococcus.phage.phi30c..complete.genome...26.MAY.2017.	0	0	0	0	0	0	0	0	0	0	0	0	0	0	0	0	0	0	0.0296893	0	0	0	0	0	0	0.00639316	0	0	0	0	0	0	0	0	0	0	0	0	0.00971372	0	0.00354295	0	0	0	0	0
Streptococcus suis	d__Viruses|k__undef|p__undef|c__undef|o__Caudovirales|f__Podoviridae|g__undef|s__Streptococcus_phage_phi7917	1289598	ENA.KC348601.KC348601.1.Streptococcus.phage.phi7917..complete.genome...26.MAY.2017.	0	0	0	0	0	0	0	0	0	0	0	0	0	0	0	0	0	0	0	0	0	0	0	0	0	0	0	0	0	0	0	0	0	0	0	0	0	0	0	0	0	0	0	0	0	0
Streptococcus suis D12	d__Viruses|k__undef|p__undef|c__undef|o__undef|f__undef|g__undef|s__Streptococcus_phage_phiD12	1289600	ENA.KC348603.KC348603.1.Streptococcus.phage.phiD12..complete.genome...26.MAY.2017.	0	0	0	0	0	0	0	0	0	0	0	0	0	0	0	0	0	0	0	0	0	0	0	0.0666162	0	0	0	0	0	0.0344219	0	0	0	0	0	0	0	0	0	0	0.00643741	0	0	0	0	0
Streptococcus thermophilus	d__Viruses|k__undef|p__undef|c__undef|o__Caudovirales|f__Siphoviridae|g__Sfi21dt1virus|s__Streptococcus_phage_DT1	90410	ENA.AF085222.AF085222.2.Streptococcus.thermophilus.bacteriophage.DT1..complete.genome...26.MAY.2017.	0	0	0	0	0	0	0	0	0	0	0	0	0	0	0	0	0	0	0	0	0	0	0	0	0	0	0	0.0156519	0	0	0	0	0	0	0	0	0	0	0.00542451	0	0	0	0.00523698	0	0	0
Streptococcus thermophilus	d__Viruses|k__undef|p__undef|c__undef|o__Caudovirales|f__Siphoviridae|g__Sfi21dt1virus|s__Streptococcus_phage_Sfi19	72638	ENA.AF115102.AF115102.1.Streptococcus.thermophilus.bacteriophage.Sfi19..complete.genome...26.MAY.2017.	0	0	0	0	0	0	0	0	0	0	0	0	0	0	0	0	0	0	0	0	0	0	0	0	0	0	0	0.0205712	0	0	0	0	0	0	0	0	0	0	0	0	0	0	0	0	0	0
Streptococcus thermophilus	d__Viruses|k__undef|p__undef|c__undef|o__Caudovirales|f__Siphoviridae|g__Sfi21dt1virus|s__Streptococcus_phage_Sfi21	64186	ENA.AF115103.AF115103.1.Streptococcus.thermophilus.bacteriophage.Sfi21..complete.genome...26.MAY.2017.	0	0	0	0	0	0	0	0	0	0	0	0	0	0	0	0	0	0	0	0	0	0	0	0	0	0	0	0.0238207	0	0	0	0	0	0	0	0	0	0	0.00527034	0	0.00506988	0	0	0	0	0
Streptococcus thermophilus	d__Viruses|k__undef|p__undef|c__undef|o__Caudovirales|f__Siphoviridae|g__Sfi21dt1virus|s__Streptococcus_phage_7201	112023	ENA.AF145054.AF145054.1.Streptococcus.thermophilus.bacteriophage.7201..complete.genome...26.MAY.2017.	0	0	0	0	0	0	0	0	0	0	0	0	0	0	0	0	0	0	0	0	0	0	0	0	0	0	0	0	0	0	0	0	0	0	0	0	0	0	0.0142837	0	0	0	0	0	0	0
Streptococcus thermophilus	d__Viruses|k__undef|p__undef|c__undef|o__Caudovirales|f__Siphoviridae|g__Sfi11virus|s__Streptococcus_phage_2972	306323	ENA.AY699705.AY699705.1.Streptococcus.thermophilus.bacteriophage.2972..complete.genome...26.MAY.2017.	0	0	0	0	0	0	0	0	0	0	0	0	0	0	0	0	0	0	0	0	0	0	0	0	0	0	0	0	0	0.0790625	0	0	0	0	0	0	0	0	0.0289372	0	0	0	0	0	0	0
Streptococcus thermophilus	d__Viruses|k__undef|p__undef|c__undef|o__Caudovirales|f__Siphoviridae|g__Sfi11virus|s__Streptococcus_phage_858	459845	ENA.EF529515.EF529515.1.Streptococcus.phage.858..complete.genome...26.MAY.2017.	0	0	0	0	0	0	0	0	0	0	0	0	0	0	0	0	0	0	0	0	0	0	0	0	0	0	0	0	0	0	0	0	0	0	0	0	0	0	0.0108522	0	0	0	0	0	0	0
Streptococcus thermophilus	d__Viruses|k__undef|p__undef|c__undef|o__Caudovirales|f__Siphoviridae|g__Sfi11virus|s__Streptococcus_phage_Alq132	682370	ENA.FJ226752.FJ226752.1.Streptococcus.phage.ALQ13.2..complete.genome...26.MAY.2017.	0	0	0	0	0	0	0	0	0	0	0	0	0	0	0	0	0	0	0	0	0	0	0	0	0	0	0	0	0	0	0	0	0	0	0	0	0	0	0.0110681	0	0	0	0	0	0	0
Streptococcus thermophilus	d__Viruses|k__undef|p__undef|c__undef|o__Caudovirales|f__Siphoviridae|g__Sfi21dt1virus|s__Streptococcus_phage_Abc2	633135	ENA.FJ236310.FJ236310.1.Streptococcus.phage.Abc2..complete.genome...26.MAY.2017.	0	0	0	0	0	0	0	0	0	0	0.0297112	0	0	0	0	0	0	0	0	0	0	0	0	0	0	0	0	0.0169879	0	0.0694443	0	0	0	0	0	0	0	0	0.0198126	0	0	0	0	0	0	0
Streptococcus thermophilus	d__Viruses|k__undef|p__undef|c__undef|o__Caudovirales|f__Siphoviridae|g__undef|s__Streptococcus_phage_5093	646413	ENA.FJ965538.FJ965538.1.Streptococcus.phage.5093..complete.genome...26.MAY.2017.	0	0	0	0	0	0	0	0	0	0	0	0	0	0	0	0	0	0	0	0	0	0	0	0	0	0	0	0.01555	0	0	0	0	0	0	0	0	0	0	0.0247522	0	0.00122995	0	0.00963455	0	0	0
Streptococcus thermophilus	d__Viruses|k__undef|p__undef|c__undef|o__Caudovirales|f__Siphoviridae|g__undef|s__Streptococcus_phage_TP-J34	73422	ENA.HE861935.HE861935.1.Streptococcus.phage.TP.J34.complete.genome..26.MAY.2017.	0	0	0	0	0	0	0	0	0	0	0	0	0	0	0	0	0	0	0	0	0	0	0	0	0	0	0	0	0	0	0	0	0	0	0	0	0	0	0.0321045	0	0.00112738	0	0	0	0	0
Streptococcus thermophilus	d__Viruses|k__undef|p__undef|c__undef|o__Caudovirales|f__Siphoviridae|g__undef|s__Streptococcus_phage_TP-778L	1385385	ENA.HG380752.HG380752.1.Streptococcus.phage.TP.778L.complete.genome..26.MAY.2017.	0	0	0	0	0	0	0	0	0	0	0	0	0	0	0	0	0	0	0	0	0	0	0	0	0	0	0	0	0	0	0	0	0	0	0	0	0	0	0.0225859	0	0	0	0	0	0	0
Streptococcus thermophilus	d__Viruses|k__undef|p__undef|c__undef|o__Caudovirales|f__Siphoviridae|g__Sfi11virus|s__Streptococcus_phage_O1205	85154	ENA.U88974.U88974.1.Streptococcus.thermophilus.temperate.bacteriophage.O1205..complete.genome...26.MAY.2017.	0	0	0	0	0	0	0	0	0	0	0	0	0	0	0	0	0	0	0	0	0	0	0	0	0	0.0165334	0	0	0	0	0	0	0	0	0	0	0	0	0.0281442	0	0	0	0	0	0	0
Synechococcus sp. WH 8109	d__Viruses|k__undef|p__undef|c__undef|o__Caudovirales|f__Myoviridae|g__undef|s__Synechococcus_phage_S-SSM7	445686	ENA.GU071098.GU071098.1.Synechococcus.phage.S.SSM7..complete.genome...26.MAY.2017.	0	0	0	0.0131094	0	0	0	0	0	0	0	0	0	0	0	0	0	0	0	0	0	0	0	0	0	0	0	0	0	0	0	0	0	0	0	0	0	0	0	0	0	0	0	0	0	0
Vibrio harveyi	d__Viruses|k__undef|p__undef|c__undef|o__Caudovirales|f__Myoviridae|g__Schizot4virus|s__Vibrio_phage_VH7D	1262539	ENA.KC131129.KC131129.1.Vibrio.phage.VH7D..complete.genome...26.MAY.2017.	0	0	0	0	0	0	0	0	0	0	0	0	0	0	0	0	0	0	0	0	0	0	0	0	0	0	0	0	0	0	0	0	0	0	0	0	0	0	0	0	0	0	0	0	0	0
Yersinia pestis	d__Viruses|k__undef|p__undef|c__undef|o__Caudovirales|f__Myoviridae|g__T4virus|s__Yersinia_virus_D1	1206560	ENA.HE956711.HE956711.1.Yersinia.phage.phiD1.complete.genome..26.MAY.2017.	0	0	0	0	0	0	0	0	0	0	0	0.00844799	0.00832977	0	0	0	0	0	0	0	0	0	0	0	0	0	0	0	0	0	0	0	0	0	0	0	0	0	0	0	0	0	0	0	0	0
	d__Viruses|k__undef|p__undef|c__undef|o__undef|f__undef|g__undef|s__Organic_Lake_virophage	938080	ENA.HQ704801.HQ704801.1.Organic.Lake.virophage..complete.genome...26.MAY.2017.	0	0	0	0	0	0	0	0	0	0	0	0	0	0	0	0	0	0	0.0552335	0	0	0	0	0	0	0	0	0	0	0	0	0	0	0	0	0	0	0	0	0	0	0	0	0	0	0
[truncated: 13 more columns]
