# Supplementary material for: Parkinson’s disease and bacteriophages as its overlooked contributors
Source: Sci Rep. 2018 Jul 17;8:10812. doi: 10.1038/s41598-018-29173-4 (PMC6050259; doi:10.1038/s41598-018-29173-4)
Supplement: Supplementary file 4 — Supplementary Table S2.2 [file 41598_2018_29173_MOESM4_ESM.xlsx]

## Sheet: coverage
Parkinson’s disease and bacteriophages as its overlooked contributors
George Tetz, Stuart M. Brown, Yuhan Hao, Victor Tetz
ID	BioSample_s	Experiment_s	host_disease_status_s	ID	SUM	ENA|AB008550|AB008550.1 Pseudomonas phage phiCTX DNA, complete genome. [26-MAY-2017]	ENA|AB102868|AB102868.1 Enterobacteria phage ST104 DNA, complete genome. [26-MAY-2017]	ENA|AB255436|AB255436.1 Stx2-converting phage 86 DNA, complete genome. [26-MAY-2017]	ENA|AB276040|AB276040.1 Ralstonia phage phiRSA1 DNA, complete genome. [26-MAY-2017]	ENA|AB285204|AB285204.1 Phage cdtI DNA, complete genome. [26-MAY-2017]	ENA|AB716666|AB716666.1 Klebsiella phage NTUH-K2044-K1-1 DNA, complete genome. [26-MAY-2017]	ENA|AB767244|AB767244.1 Edwardsiella phage MSW-3 DNA, complete genome. [26-MAY-2017]	ENA|AF009630|AF009630.1 Bacteriophage bIL170, complete genome. [26-MAY-2017]	ENA|AF063097|AF063097.1 Bacteriophage P2, complete genome. [26-MAY-2017]	ENA|AF064539|AF064539.1 Bacteriophage N15, complete genome. [26-MAY-2017]	ENA|AF069308|AF069308.1 Bacteriophage HK022, complete genome. [26-MAY-2017]	ENA|AF069529|AF069529.1 Bacteriophage HK97, complete genome. [26-MAY-2017]	ENA|AF085222|AF085222.2 Streptococcus thermophilus bacteriophage DT1, complete genome. [26-MAY-2017]	ENA|AF109874|AF109874.2 Bacteriophage Tuc2009, complete genome. [26-MAY-2017]	ENA|AF115102|AF115102.1 Streptococcus thermophilus bacteriophage Sfi19, complete genome. [26-MAY-2017]	ENA|AF115103|AF115103.1 Streptococcus thermophilus bacteriophage Sfi21, complete genome. [26-MAY-2017]	ENA|AF125520|AF125520.1 Bacteriophage 933W, complete genome. [26-MAY-2017]	ENA|AF145054|AF145054.1 Streptococcus thermophilus bacteriophage 7201, complete genome. [26-MAY-2017]	ENA|AF158600|AF158600.2 Streptococcus thermophilus bacteriophage Sfi11, complete genome. [26-MAY-2017]	ENA|AF165214|AF165214.2 Bacteriophage D3, complete genome. [26-MAY-2017]	ENA|AF176025|AF176025.1 Lactococcus phage BK5-T, complete genome. [26-MAY-2017]	ENA|AF242738|AF242738.3 Bacteriophage phi LC3, complete genome. [26-MAY-2017]	ENA|AF323668|AF323668.1 Bacteriophage bIL285, complete genome. [26-MAY-2017]	ENA|AF323669|AF323669.1 Bacteriophage bIL286, complete genome. [26-MAY-2017]	ENA|AF323670|AF323670.1 Bacteriophage bIL309, complete genome. [26-MAY-2017]	ENA|AF323671|AF323671.1 Bacteriophage bIL310, complete genome. [26-MAY-2017]	ENA|AF323672|AF323672.1 Bacteriophage bIL311, complete genome. [26-MAY-2017]	ENA|AF323673|AF323673.1 Bacteriophage bIL312, complete genome. [13-NOV-2015]	ENA|AF335538|AF335538.1 Bacteriophage HK620, complete genome. [26-MAY-2017]	ENA|AF503408|AF503408.1 Enterobacteria phage P7, complete genome. [26-MAY-2017]	ENA|AF527608|AF527608.1 Bacteriophage P22-pbi, complete sequence. [26-MAY-2017]	ENA|AF547987|AF547987.1 Enterobacteria phage Sf6, complete genome. [26-MAY-2017]	ENA|AJ131519|AJ131519.1 Lactobacillus bacteriophage phi adh complete genome [26-MAY-2017]	ENA|AJ298298|AJ298298.1 Bacteriophage P27 complete genome [26-MAY-2017]	ENA|AJ556162|AJ556162.1 Phage BP-4795 complete genome [26-MAY-2017]	ENA|AM084415|AM084415.1 Enterobacteria phage K1E, complete genome. [26-MAY-2017]	ENA|AP005154|AP005154.1 Stx2 converting phage II DNA, complete genome. [26-MAY-2017]	ENA|AP008983|AP008983.1 Clostridium phage c-st genomic DNA, complete genome. [26-MAY-2017]	ENA|AY050245|AY050245.2 Streptococcus pyogenes strain NIH1 putative methionine sulfoxide reductase gene, complete cds; and integrated temperate phage PhiNIH1.1, complete genome. [24-FEB-2017]	ENA|AY055382|AY055382.1 Salmonella typhimurium phage ST64B complete sequence. [26-MAY-2017]	ENA|AY131267|AY131267.2 Bacteriophage Lc-Nu, complete genome. [26-MAY-2017]	ENA|AY135486|AY135486.1 Enterobacteria phage PsP3, complete genome. [26-MAY-2017]	ENA|AY374448|AY374448.1 Bacteriophage phiKO2, complete genome. [26-MAY-2017]	ENA|AY587007|AY587007.1 Bacteriophage T5 strain ATCC 11303-B5, complete genome. [26-MAY-2017]
ERR1912946	SAMEA103958148	ERX1973523	control	ERR1912946	1216.68	0	0	0	0	38.3852	0	0	0	98.9538	0	0	0	0	0	0	0	0	0	0	0	0	0	0	0	0	0	0	0	0	0	0	28.8091	0	0	148.474	0	0	0	0	49.6675	0	0	0	0
ERR1912947	SAMEA103958148	ERX1973524	control	ERR1912947	1381.01	0	0	0	0	42.0983	0	0	0	131.251	0	0	0	0	0	0	0	0	0	0	0	0	0	0	0	0	0	0	0	0	0	0	0	0	0	119.653	15.6764	0	0	0	0	0	0	0	0
ERR1912948	SAMEA103958148	ERX1973525	control	ERR1912948	1273.17	0	0	45.4375	0	78.0732	0	0	0	49.1399	0	0	0	0	0	0	0	0	0	0	0	0	0	0	0	0	0	0	0	0	0	0	0	0	0	99.6151	0	0	0	0	0	0	0	0	0
ERR1912957	SAMEA103958159	ERX1973534	control	ERR1912957	21.327	0	0	0	0	1.5954	0	0	0	1.2149	0	0	0	0	0	0	0	0	0	0	0	0	0	0	0	0	0	0	0	0	0	0	0	0	0	1.6754	0	2.2881	0	0	0	0	0	0	0
ERR1912961	SAMEA103958137	ERX1973538	control	ERR1912961	0.0001	0	0	0	0	0	0	0	0	0	0	0	0	0	0	0	0	0	0	0	0	0	0	0	0	0	0	0	0	0	0	0	0	0	0	0	0	0	0	0	0	0	0	0	0
ERR1912962	SAMEA103958137	ERX1973539	control	ERR1912962	0.0001	0	0	0	0	0	0	0	0	0	0	0	0	0	0	0	0	0	0	0	0	0	0	0	0	0	0	0	0	0	0	0	0	0	0	0	0	0	0	0	0	0	0	0	0
ERR1912963	SAMEA103958137	ERX1973540	control	ERR1912963	0.0001	0	0	0	0	0	0	0	0	0	0	0	0	0	0	0	0	0	0	0	0	0	0	0	0	0	0	0	0	0	0	0	0	0	0	0	0	0	0	0	0	0	0	0	0
ERR1912971	SAMEA103958161	ERX1973548	control	ERR1912971	118.215	0	0	3.3666	0	0	0	0	0	0	0	1.9167	0	0	0	0	0	0	0	0	0	0	0	0	0	0	0	0	0	0	0	0	20.8984	0	2.202	4.236	0	0	0	0	0	0	0	0	0
ERR1912979	SAMEA103958150	ERX1973556	control	ERR1912979	2.618	0	0	0	0	0	0	0	0	0	0	0	0	0	0	0	0	0	0	0	0	0	0	0	0	0	0	0	0	0	0	0	0	0	0	0	0	0	0	0	0	0	0	0	0
ERR1912980	SAMEA103958150	ERX1973557	control	ERR1912980	0.0001	0	0	0	0	0	0	0	0	0	0	0	0	0	0	0	0	0	0	0	0	0	0	0	0	0	0	0	0	0	0	0	0	0	0	0	0	0	0	0	0	0	0	0	0
ERR1912981	SAMEA103958150	ERX1973558	control	ERR1912981	0.0001	0	0	0	0	0	0	0	0	0	0	0	0	0	0	0	0	0	0	0	0	0	0	0	0	0	0	0	0	0	0	0	0	0	0	0	0	0	0	0	0	0	0	0	0
ERR1912982	SAMEA103958150	ERX1973559	control	ERR1912982	8.4389	0	0	0	0	0	0	0	0	0	0	0	0	0	0	0	0	0	0	0	0	0	0	0	0	0	0	0	0	0	0	0	0	0	0	0	0	0	0	0	0	0	0	0	0
ERR1912989	SAMEA103958162	ERX1973566	control	ERR1912989	338.417	1.4239	0	3.6096	0	9.6753	0	0	3.2809	3.4485	0	0	0	0	0	0	0	0	0	0	1.751	0	0	1.1525	3.5866	0	1.0982	0	0	0	5.3003	0	9.8453	1.6372	0	9.0562	0	8.8345	0	0	0	0	3.5852	0	0
ERR1912990	SAMEA103958155	ERX1973567	control	ERR1912990	173.078	0	0	0	0	0	0	0	0	3.3517	2.1583	9.5477	0	1.5567	0	0	0	0	9.4832	0	0	0	0	0	0	0	0	0	0	0	0	0	0	0	0	0	0	0	0	0	0	0	0	4.0062	0
ERR1912991	SAMEA103958136	ERX1973568	control	ERR1912991	0.0001	0	0	0	0	0	0	0	0	0	0	0	0	0	0	0	0	0	0	0	0	0	0	0	0	0	0	0	0	0	0	0	0	0	0	0	0	0	0	0	0	0	0	0	0
ERR1912992	SAMEA103958136	ERX1973569	control	ERR1912992	0.0001	0	0	0	0	0	0	0	0	0	0	0	0	0	0	0	0	0	0	0	0	0	0	0	0	0	0	0	0	0	0	0	0	0	0	0	0	0	0	0	0	0	0	0	0
ERR1912993	SAMEA103958136	ERX1973570	control	ERR1912993	0.0001	0	0	0	0	0	0	0	0	0	0	0	0	0	0	0	0	0	0	0	0	0	0	0	0	0	0	0	0	0	0	0	0	0	0	0	0	0	0	0	0	0	0	0	0
ERR1913002	SAMEA103958151	ERX1973579	control	ERR1913002	104.441	0	0	0	0	0	0	0	2.0538	0	0	0	0	0	0	0	0	0	0	0	0	0	1.3382	0	0	0	0	3.4727	0	0	0	0	0	0	0	2.5901	0	0	0	0	0	0	0	0	0
ERR1913003	SAMEA103958151	ERX1973580	control	ERR1913003	120.85	0	0	0	0	0	0	0	0	0	0	0	0	0	1.2477	0	0	0	0	0	0	0	1.524	0	1.7098	0	1.293	5.652	0	0	0	0	0	0	0	0	0	0	0	0	0	0	0	0	0
ERR1913004	SAMEA103958151	ERX1973581	control	ERR1913004	115.586	0	0	0	0	0	0	0	0	0	0	0	0	0	0	0	0	0	0	0	0	0	7.1068	0	2.1187	0	0	4.0932	0	0	0	0	0	0	0	0	0	0	0	0	0	0	0	0	0
ERR1913005	SAMEA103958151	ERX1973582	control	ERR1913005	89.1064	0	0	0	0	0	0	0	2.4092	0	0	0	0	0	0	0	0	0	0	0	0	0	2.964	0	0	1.9372	0	3.621	1.2603	0	0	0	0	0	0	0	0	0	0	0	0	0	0	0	0
ERR1913006	SAMEA103958156	ERX1973583	control	ERR1913006	266.665	0	0	3.3992	0	3.7927	0	0	0	0	0	0	1.9268	0	2.8116	0	3.6157	0	0	0	0	3.9825	3.2418	4.4892	4.6625	4.2463	6.2918	13.3853	4.9994	3.1918	1.4768	0	5.0188	0	0	4.1356	0	2.4297	3.4521	0	0	0	0	0	0
ERR1913007	SAMEA103958149	ERX1973584	control	ERR1913007	30.524	0	0	0	0	0	0	0	0	0	0	0	0	0	0	0	0	0	0	0	0	0	0	0	0	0	0	0	0	0	0	0	0	0	0	0	0	0	0	0	0	0	0	0	0
ERR1913008	SAMEA103958149	ERX1973585	control	ERR1913008	49.6083	0	0	0	0	0	0	0	0	0	0	0	0	0	0	0	0	0	0	0	0	0	0	0	0	0	0	0	0	0	0	0	0	0	0	0	0	0	0	0	0	0	0	0	0
ERR1913009	SAMEA103958149	ERX1973586	control	ERR1913009	44.9799	0	0	0	0	0	0	0	0	0	0	0	0	0	0	0	0	0	0	0	0	0	0	0	0	0	0	0	0	0	0	0	0	0	0	0	0	0	0	0	0	0	0	0	0
ERR1913014	SAMEA103958145	ERX1973591	control	ERR1913014	0.0001	0	0	0	0	0	0	0	0	0	0	0	0	0	0	0	0	0	0	0	0	0	0	0	0	0	0	0	0	0	0	0	0	0	0	0	0	0	0	0	0	0	0	0	0
ERR1913015	SAMEA103958145	ERX1973592	control	ERR1913015	0.0001	0	0	0	0	0	0	0	0	0	0	0	0	0	0	0	0	0	0	0	0	0	0	0	0	0	0	0	0	0	0	0	0	0	0	0	0	0	0	0	0	0	0	0	0
ERR1913016	SAMEA103958145	ERX1973593	control	ERR1913016	29.3623	0	0	0	0	0	0	0	0	0	0	0	0	0	0	0	0	0	0	0	0	0	0	0	0	0	0	0	0	0	0	0	0	0	0	0	0	0	0	0	0	0	0	0	0
ERR1913025	SAMEA103958144	ERX1973602	control	ERR1913025	354.805	0	0	9.077	0	5.5454	0	0	0	0	0	6.0316	0	0	4.1554	0	1.7763	5.4434	0	0	0	12.162	5.0152	5.8582	8.4324	8.4377	9.3416	9.5349	6.3673	0	0	0	114.809	0	0	5.5133	0	5.5928	0	0	0	0	0	0	0
ERR1913026	SAMEA103958144	ERX1973603	control	ERR1913026	368.295	0	0	0	0	6.6203	0	0	0	0	0	0	0	0	4.345	0	1.6744	0	0	0	0	10.3803	4.2353	6.1517	9.3144	3.6745	9.2133	8.6326	6.7417	0	0	0	110.758	0	0	5.7764	0	7.1604	0	0	0	0	0	0	0
ERR1913027	SAMEA103958144	ERX1973604	control	ERR1913027	339.311	0	0	0	0	7.2499	0	0	0	0	0	0	0	0	4.0886	0	1.5063	0	0	0	0	7.5085	5.1582	3.8021	9.4091	4.6724	9.9372	0	6.7213	0	0	0	82.0328	0	0	5.568	0	0	0	0	0	2.0474	0	0	0
ERR1913028	SAMEA103958144	ERX1973605	control	ERR1913028	342.554	0	0	7.4066	0	5.9317	0	0	0	0	0	6.2263	3.306	0	4.0152	0	2.1538	0	0	0	0	10.3509	3.5022	6.8896	8.544	6.259	7.5383	6.4418	5.0866	5.988	0	0	84.5722	0	0	0	0	6.4556	0	0	0	0	0	0	0
ERR1913029	SAMEA103958153	ERX1973606	control	ERR1913029	4.7841	0	0	0	0	0	0	0	0	0	0	0	0	0	0	0	0	0	0	0	0	0	0	0	0	0	0	0	0	0	0	0	0	0	0	0	0	0	0	0	0	0	0	0	0
ERR1913030	SAMEA103958153	ERX1973607	control	ERR1913030	29.0403	0	0	0	0	0	0	0	0	0	0	0	0	0	0	0	0	0	0	0	0	0	0	0	0	0	0	0	0	0	0	0	0	0	0	0	0	0	0	0	0	0	0	0	0
ERR1913031	SAMEA103958153	ERX1973608	control	ERR1913031	0.0001	0	0	0	0	0	0	0	0	0	0	0	0	0	0	0	0	0	0	0	0	0	0	0	0	0	0	0	0	0	0	0	0	0	0	0	0	0	0	0	0	0	0	0	0
ERR1913036	SAMEA103958158	ERX1973613	control	ERR1913036	266.828	0	0	0	0	10.4689	0	0	0	17.8405	0	0	0	0	2.2829	0	1.2183	0	0	0	0	1.9016	1.7564	2.0607	1.9933	2.435	2.2787	5.5714	2.0763	0	0	0	0	0	0	0	0	0	0	0	0	0	0	0	0
ERR1913040	SAMEA103958141	ERX1973617	control	ERR1913040	2.8524	0	0	0	0	0	0	0	0	0	0	0	0	0	0	0	0	0	0	0	0	0	0	0	0	0	0	0	0	0	0	0	0	0	0	0	0	0	0	0	0	0	0	0	0
ERR1913041	SAMEA103958141	ERX1973618	control	ERR1913041	4.419	0	0	0	0	0	0	0	0	0	0	0	0	0	0	0	0	0	0	0	0	0	0	0	0	0	0	0	0	0	0	0	0	0	0	0	0	0	0	0	0	0	0	0	0
ERR1913042	SAMEA103958141	ERX1973619	control	ERR1913042	4.3472	0	0	0	0	0	0	0	0	0	0	0	0	0	0	0	0	0	0	0	0	0	0	0	0	0	0	0	0	0	2.0388	0	0	0	0	0	0	0	0	0	0	0	0	0	0
ERR1913043	SAMEA103958141	ERX1973620	control	ERR1913043	4.3178	0	0	0	0	0	0	0	0	0	0	0	0	0	0	0	0	0	0	0	0	0	0	0	0	0	0	0	0	0	0	0	0	0	0	0	0	0	0	0	0	0	0	0	0
ERR1913044	SAMEA103958143	ERX1973621	control	ERR1913044	18.1647	0	0	0	0	0	0	0	0	0	0	0	0	0	0	0	0	0	0	0	0	0	0	0	0	0	0	0	0	0	0	0	0	0	0	0	0	0	0	0	0	0	0	0	0
ERR1913045	SAMEA103958143	ERX1973622	control	ERR1913045	93.2905	0	0	0	0	0	0	0	0	0	0	0	0	0	0	0	0	0	0	0	0	0	0	0	0	0	0	0	0	0	0	0	0	0	0	0	0	0	0	0	0	0	0	0	0
ERR1913046	SAMEA103958143	ERX1973623	control	ERR1913046	21.9356	0	0	0	0	0	0	0	0	0	0	0	0	0	0	0	0	0	0	0	0	0	0	0	0	0	0	0	0	0	0	0	0	0	0	0	0	0	0	0	0	0	0	0	0
ERR1913054	SAMEA103958147	ERX1973631	control	ERR1913054	1340.02	0	0	24.9288	0	45.8875	0	0	0	0	0	0	27.6919	0	0	0	0	0	0	0	0	0	0	0	0	0	0	0	0	0	48.276	0	28.1408	0	0	56.9646	0	26.4701	0	0	15.2479	0	0	0	30.1571
ERR1913055	SAMEA103958147	ERX1973632	control	ERR1913055	847.512	0	0	43.5636	0	77.2536	0	0	0	0	0	0	41.4034	0	0	0	0	0	0	0	0	0	0	0	0	0	0	0	0	0	59.5256	0	41.2992	0	0	43.2006	0	42.9559	0	0	0	0	0	0	0
ERR1913056	SAMEA103958147	ERX1973633	control	ERR1913056	1080.9	0	0	32.4826	0	54.362	0	0	0	0	0	27.1019	33.1591	0	0	0	0	0	0	0	0	0	0	0	0	0	0	0	0	0	54.3675	0	37.2802	0	0	0	0	36.5131	0	0	0	0	0	0	0
ERR1913060	SAMEA103958135	ERX1973637	control	ERR1913060	0.0001	0	0	0	0	0	0	0	0	0	0	0	0	0	0	0	0	0	0	0	0	0	0	0	0	0	0	0	0	0	0	0	0	0	0	0	0	0	0	0	0	0	0	0	0
ERR1913061	SAMEA103958135	ERX1973638	control	ERR1913061	0.0001	0	0	0	0	0	0	0	0	0	0	0	0	0	0	0	0	0	0	0	0	0	0	0	0	0	0	0	0	0	0	0	0	0	0	0	0	0	0	0	0	0	0	0	0
ERR1913062	SAMEA103958135	ERX1973639	control	ERR1913062	0.0001	0	0	0	0	0	0	0	0	0	0	0	0	0	0	0	0	0	0	0	0	0	0	0	0	0	0	0	0	0	0	0	0	0	0	0	0	0	0	0	0	0	0	0	0
ERR1913063	SAMEA103958157	ERX1973640	control	ERR1913063	72.4375	0	0	0	0	2.0388	0	0	0	0	0	2.4808	0	0	0	0	0	0	0	0	0	0	0	0	0	0	0	0	0	0	1.7169	0	0	0	0	1.6873	0	2.5873	0	0	0	0	2.3793	0	0
ERR1913076	SAMEA103958142	ERX1973653	control	ERR1913076	108.646	0	0	0	0	0	0	0	4.2815	0	0	0	0	2.3574	0	0	2.2904	0	0	3.5397	0	1.9737	0	0	0	0	0	4.0061	0	0	0	0	0	0	0	0	0	0	0	3.6817	0	0	0	0	0
ERR1913077	SAMEA103958142	ERX1973654	control	ERR1913077	86.2565	0	0	0	0	0	0	0	2.9033	0	0	0	0	0	0	0	0	0	3.0431	2.89	0	0	0	0	0	0	0	3.2839	0	0	0	0	0	0	0	0	0	0	0	0	0	0	0	0	1.6027
ERR1913078	SAMEA103958142	ERX1973655	control	ERR1913078	101.243	0	0	0	0	0	0	0	3.8103	0	0	0	0	0	0	0	0	0	2.2127	2.069	0	0	0	0	0	0	0	4.3877	0	0	0	0	0	0	0	0	0	0	0	0	0	0	0	0	0
ERR1913079	SAMEA103958142	ERX1973656	control	ERR1913079	93.8693	0	0	0	0	0	0	0	4.0835	0	0	0	0	0	0	0	0	0	0	2.933	0	0	0	0	0	0	0	3.7464	0	0	0	0	0	0	0	0	0	0	0	0	0	0	0	0	0
ERR1913084	SAMEA103958152	ERX1973661	control	ERR1913084	193.054	0	0	0	0	0	2.1356	0	2.6591	0	0	14.1052	0	0	0	0	0	0	0	0	0	0	0	0	0	0	0	0	0	0	2.2185	0	0	0	0	0	0	0	0	2.5303	0	0	0	2.2875	0
ERR1913085	SAMEA103958152	ERX1973662	control	ERR1913085	163.803	0	0	0	2.2189	2.176	1.9783	0	0	2.1433	0	14.8506	2.234	0	0	0	0	0	0	0	0	0	0	0	0	0	0	0	0	0	2.0066	0	0	0	0	0	0	0	0	0	0	0	0	2.7753	0
ERR1913086	SAMEA103958152	ERX1973663	control	ERR1913086	171.738	0	0	0	0	1.2	2.3107	0	8.6917	1.9853	0	15.134	0	0	0	0	0	0	0	0	0	0	0	0	0	0	0	0	0	0	2.1803	0	0	0	0	0	0	2.0642	0	0	0	0	0	2.352	0
ERR1913087	SAMEA103958152	ERX1973664	control	ERR1913087	198.209	0	0	0	0	0	2.2317	0	7.5042	1.2676	0	12.8774	0	0	0	0	0	0	0	0	0	0	0	0	0	0	0	0	0	0	2.0207	0	0	0	0	0	0	0	0	2.8306	0	0	0	3.1947	0
ERR1913100	SAMEA103958140	ERX1973677	control	ERR1913100	83.4677	0	0	0	0	0	0	0	6.6629	0	0	0	0	0	0	0	0	0	0	0	0	0	0	0	0	0	0	0	0	0	0	0	0	0	0	0	0	0	5.7106	0	0	0	0	0	0
ERR1913101	SAMEA103958140	ERX1973678	control	ERR1913101	86.2104	0	0	0	0	0	0	0	4.2645	0	0	0	0	0	0	0	0	0	0	0	0	0	0	0	0	0	0	0	0	0	0	0	0	0	0	0	0	0	4.439	0	0	0	0	0	0
ERR1913102	SAMEA103958140	ERX1973679	control	ERR1913102	86.8229	0	0	0	0	0	0	0	5.1334	0	0	0	0	0	0	0	0	0	0	0	0	0	0	0	0	0	0	0	0	0	0	0	0	0	0	0	0	0	5.8021	0	0	0	0	0	0
ERR1913103	SAMEA103958140	ERX1973680	control	ERR1913103	92.3654	0	0	0	0	0	0	0	5.1821	0	0	0	0	0	0	0	0	0	0	0	0	0	0	0	0	0	0	0	0	0	0	0	0	0	0	0	0	0	0	0	0	0	0	0	0
ERR1913108	SAMEA103958138	ERX1973685	control	ERR1913108	0.0001	0	0	0	0	0	0	0	0	0	0	0	0	0	0	0	0	0	0	0	0	0	0	0	0	0	0	0	0	0	0	0	0	0	0	0	0	0	0	0	0	0	0	0	0
ERR1913109	SAMEA103958138	ERX1973686	control	ERR1913109	16.5436	0	0	0	0	0	0	0	0	0	0	0	0	0	0	0	0	0	0	0	0	0	0	0	0	0	0	0	0	0	0	0	0	0	0	7.5021	0	0	0	0	0	0	0	0	0
ERR1913110	SAMEA103958138	ERX1973687	control	ERR1913110	0.0001	0	0	0	0	0	0	0	0	0	0	0	0	0	0	0	0	0	0	0	0	0	0	0	0	0	0	0	0	0	0	0	0	0	0	0	0	0	0	0	0	0	0	0	0
ERR1913111	SAMEA103958146	ERX1973688	control	ERR1913111	336.458	0	0	0	0	0	0	0	8.3531	0	0	24.9852	0	7.0481	0	0	0	0	0	0	0	0	0	0	0	0	0	0	0	0	0	0	0	0	0	14.3025	0	0	0	0	0	0	0	0	0
ERR1913112	SAMEA103958146	ERX1973689	control	ERR1913112	303.896	0	0	9.5318	0	0	0	0	6.9808	0	0	23.8296	0	0	0	0	0	0	0	0	0	0	0	0	0	0	0	0	0	0	9.0254	0	0	0	0	12.6793	0	0	0	0	0	0	0	0	0
ERR1913113	SAMEA103958146	ERX1973690	control	ERR1913113	284.512	0	0	0	0	0	0	0	6.1557	0	0	23.6244	0	0	0	0	0	0	0	0	0	0	0	0	0	0	0	0	0	0	0	0	12.0042	0	0	11.5236	0	11.2976	0	0	0	0	0	0	0
ERR1913114	SAMEA103958146	ERX1973691	control	ERR1913114	301.144	0	0	0	0	0	0	0	8.3981	0	0	20	0	0	0	0	0	0	0	0	0	0	0	0	0	0	0	0	0	0	0	0	0	0	0	12.1639	0	0	0	0	0	0	0	0	0
ERR1913115	SAMEA103958160	ERX1973692	control	ERR1913115	338.946	0	0	3.0631	0	2.7156	0	0	4.9439	2.1013	0	3.6518	0	0	0	0	0	0	2.2881	0	0	1.6367	0	0	2.1474	1.6452	1.5962	1.7737	2.6681	3.2059	62.1724	3.1102	0	0	0	2.6975	0	0	0	3.8126	0	0	0	0	0
ERR1913116	SAMEA103958139	ERX1973693	control	ERR1913116	0.0001	0	0	0	0	0	0	0	0	0	0	0	0	0	0	0	0	0	0	0	0	0	0	0	0	0	0	0	0	0	0	0	0	0	0	0	0	0	0	0	0	0	0	0	0
ERR1913117	SAMEA103958139	ERX1973694	control	ERR1913117	0.0001	0	0	0	0	0	0	0	0	0	0	0	0	0	0	0	0	0	0	0	0	0	0	0	0	0	0	0	0	0	0	0	0	0	0	0	0	0	0	0	0	0	0	0	0
ERR1913118	SAMEA103958139	ERX1973695	control	ERR1913118	0.0001	0	0	0	0	0	0	0	0	0	0	0	0	0	0	0	0	0	0	0	0	0	0	0	0	0	0	0	0	0	0	0	0	0	0	0	0	0	0	0	0	0	0	0	0
ERR1913126	SAMEA103958154	ERX1973703	control	ERR1913126	419.744	0	0	0	0	1.25	0	0	3.5255	0	1.1911	0	0	3.9242	2.0194	3.0709	3.48	0	11.9967	0	0	0	5.0677	0	0	1.2444	1.1716	2.7676	0	0	194.471	0	0	0	0	1.8045	0	0	0	0	0	0	0	0	0
ERR1912949	SAMEA103958163	ERX1973526	parkinson	ERR1912949	5.3521	0	0	0	0	0	0	0	0	0	0	0	0	0	0	0	0	0	0	0	0	0	0	0	0	0	0	0	0	0	0	0	0	0	0	0	0	0	0	0	0	0	0	0	0
ERR1912950	SAMEA103958163	ERX1973527	parkinson	ERR1912950	21.0738	0	0	0	0	1.6712	0	0	0	0	0	0	0	0	0	0	0	0	0	0	0	0	0	0	0	0	0	0	0	0	0	0	0	0	1.4889	0	0	0	0	0	0	0	0	0	0
ERR1912951	SAMEA103958163	ERX1973528	parkinson	ERR1912951	122.258	0	0	0	0	0	0	0	0	0	0	0	0	0	0	0	0	0	0	0	0	0	0	0	0	0	0	0	0	0	0	0	0	0	0	0	0	0	0	0	0	0	0	0	0
ERR1912952	SAMEA103958163	ERX1973529	parkinson	ERR1912952	163.676	0	0	0	0	0	0	0	0	0	0	0	0	0	0	0	0	0	0	0	0	0	0	0	0	0	0	0	0	0	0	0	0	0	0	0	0	0	0	0	0	0	0	0	0
ERR1912953	SAMEA103958125	ERX1973530	parkinson	ERR1912953	138.602	0	0	0	0	0	0	0	5.328	0	0	0	0	0	0	0	0	0	0	0	0	0	0	0	1.2506	0	0	1.5126	0	0	0	0	0	0	0	0	0	0	0	0	0	0	0	0	0
ERR1912954	SAMEA103958125	ERX1973531	parkinson	ERR1912954	134.32	0	1.5458	0	0	0	0	0	6.9138	0	0	1.4749	0	0	0	0	0	0	0	0	0	0	0	0	0	0	0	0	0	0	0	0	0	0	0	0	0	0	0	0	0	0	0	0	0
ERR1912955	SAMEA103958125	ERX1973532	parkinson	ERR1912955	134.572	0	0	0	0	0	0	0	3.7052	0	0	0	0	0	0	0	0	0	0	0	0	0	0	0	0	0	1.3286	1.498	0	0	0	1.2682	0	0	0	0	0	0	0	0	0	0	0	0	0
ERR1912956	SAMEA103958125	ERX1973533	parkinson	ERR1912956	141.413	0	0	0	0	0	0	0	8	0	0	0	0	0	0	0	0	0	0	0	0	0	0	0	0	0	0	0	0	0	0	0	0	0	0	0	0	0	0	0	0	0	0	0	0
ERR1912958	SAMEA103958114	ERX1973535	parkinson	ERR1912958	0.0001	0	0	0	0	0	0	0	0	0	0	0	0	0	0	0	0	0	0	0	0	0	0	0	0	0	0	0	0	0	0	0	0	0	0	0	0	0	0	0	0	0	0	0	0
ERR1912959	SAMEA103958114	ERX1973536	parkinson	ERR1912959	0.0001	0	0	0	0	0	0	0	0	0	0	0	0	0	0	0	0	0	0	0	0	0	0	0	0	0	0	0	0	0	0	0	0	0	0	0	0	0	0	0	0	0	0	0	0
ERR1912960	SAMEA103958114	ERX1973537	parkinson	ERR1912960	0.0001	0	0	0	0	0	0	0	0	0	0	0	0	0	0	0	0	0	0	0	0	0	0	0	0	0	0	0	0	0	0	0	0	0	0	0	0	0	0	0	0	0	0	0	0
ERR1912964	SAMEA103958130	ERX1973541	parkinson	ERR1912964	0.0001	0	0	0	0	0	0	0	0	0	0	0	0	0	0	0	0	0	0	0	0	0	0	0	0	0	0	0	0	0	0	0	0	0	0	0	0	0	0	0	0	0	0	0	0
ERR1912965	SAMEA103958130	ERX1973542	parkinson	ERR1912965	0.0001	0	0	0	0	0	0	0	0	0	0	0	0	0	0	0	0	0	0	0	0	0	0	0	0	0	0	0	0	0	0	0	0	0	0	0	0	0	0	0	0	0	0	0	0
ERR1912966	SAMEA103958130	ERX1973543	parkinson	ERR1912966	0.0001	0	0	0	0	0	0	0	0	0	0	0	0	0	0	0	0	0	0	0	0	0	0	0	0	0	0	0	0	0	0	0	0	0	0	0	0	0	0	0	0	0	0	0	0
ERR1912967	SAMEA103958121	ERX1973544	parkinson	ERR1912967	193.754	0	0	3.9806	0	3.4259	0	0	0	1.8123	6.6927	0	3.3409	0	0	0	0	0	0	0	0	0	0	0	0	0	0	0	0	2.6788	3.1939	0	3.1942	0	0	9.6484	0	3.233	0	0	0	0	0	0	0
ERR1912968	SAMEA103958121	ERX1973545	parkinson	ERR1912968	203.129	0	0	3.3333	0	2.3935	0	0	2.7121	3.5021	0	0	3.7248	0	0	0	0	0	0	0	0	0	3.8432	0	0	0	0	0	0	3.3129	2.453	0	2.5991	0	0	2.8637	0	2.8532	0	0	0	0	0	5.3744	0
ERR1912969	SAMEA103958121	ERX1973546	parkinson	ERR1912969	192.4	0	4.2803	2.3721	0	3.5099	0	0	0	2.8143	6.8335	0	0	0	0	0	0	2.5958	0	0	0	0	2.9062	0	0	0	0	0	0	3.1676	2.6103	0	2.2897	0	0	9.1219	0	0	0	0	0	0	0	0	0
ERR1912970	SAMEA103958121	ERX1973547	parkinson	ERR1912970	181.094	0	0	3.2062	0	3.0735	0	0	2.0858	0	0	0	0	0	0	0	0	0	0	0	0	0	0	0	0	0	0	0	0	2.5351	2.4411	0	0	0	2.5709	3.0552	0	17.7538	0	0	0	0	0	0	0
ERR1912972	SAMEA103958134	ERX1973549	parkinson	ERR1912972	39.5695	0	0	0	0	0	0	0	0	0	0	0	0	0	0	0	0	0	0	0	0	0	0	0	0	0	0	2.1127	0	0	2.627	0	0	0	0	0	0	0	0	0	0	0	0	0	0
ERR1912973	SAMEA103958134	ERX1973550	parkinson	ERR1912973	37.6863	0	0	0	0	0	0	0	1.2149	0	0	0	1.41	0	0	0	0	0	0	0	0	0	0	0	0	2.8421	1.9857	2.7393	0	0	2.3211	0	0	2.5472	0	0	0	0	0	0	0	0	0	0	0
ERR1912974	SAMEA103958134	ERX1973551	parkinson	ERR1912974	36.8497	0	0	0	0	0	0	0	0	0	0	0	0	0	0	0	0	0	0	0	0	0	0	0	0	0	1.9295	2.5899	0	0	2.0207	0	0	1.8558	0	0	0	0	0	0	0	0	0	0	0
ERR1912975	SAMEA103958134	ERX1973552	parkinson	ERR1912975	44.6219	0	0	0	0	0	0	0	0	0	0	0	0	0	0	0	0	0	0	0	0	0	0	0	0	0	0	0	0	0	2.701	0	0	0	0	0	0	0	0	0	0	0	0	0	0
ERR1912976	SAMEA103958116	ERX1973553	parkinson	ERR1912976	0.0001	0	0	0	0	0	0	0	0	0	0	0	0	0	0	0	0	0	0	0	0	0	0	0	0	0	0	0	0	0	0	0	0	0	0	0	0	0	0	0	0	0	0	0	0
ERR1912977	SAMEA103958116	ERX1973554	parkinson	ERR1912977	0.0001	0	0	0	0	0	0	0	0	0	0	0	0	0	0	0	0	0	0	0	0	0	0	0	0	0	0	0	0	0	0	0	0	0	0	0	0	0	0	0	0	0	0	0	0
ERR1912978	SAMEA103958116	ERX1973555	parkinson	ERR1912978	0.0001	0	0	0	0	0	0	0	0	0	0	0	0	0	0	0	0	0	0	0	0	0	0	0	0	0	0	0	0	0	0	0	0	0	0	0	0	0	0	0	0	0	0	0	0
ERR1912983	SAMEA103958131	ERX1973560	parkinson	ERR1912983	20.7321	0	0	0	0	0	0	0	0	0	0	0	0	0	0	0	0	0	0	0	0	0	0	0	0	0	0	0	0	0	0	0	0	0	0	0	0	0	0	0	0	0	0	0	0
ERR1912984	SAMEA103958131	ERX1973561	parkinson	ERR1912984	20.7237	0	0	0	0	0	0	0	0	0	0	0	0	0	0	0	0	0	0	0	0	0	0	0	0	0	0	0	0	0	0	0	0	0	0	0	0	0	0	0	0	0	0	0	0
ERR1912985	SAMEA103958131	ERX1973562	parkinson	ERR1912985	18.6806	0	0	0	0	0	0	0	0	0	0	0	0	0	0	0	0	0	0	0	0	0	0	0	0	0	0	0	0	0	0	0	0	0	0	0	0	0	0	0	0	0	0	0	0
ERR1912986	SAMEA103958113	ERX1973563	parkinson	ERR1912986	300.556	0	0	0	0	0	0	0	0	0	0	29.5992	0	0	0	0	0	0	0	0	0	0	0	0	0	0	0	0	0	0	5.704	0	33.3144	0	0	29.0936	0	0	0	0	0	0	0	0	0
ERR1912987	SAMEA103958113	ERX1973564	parkinson	ERR1912987	164.386	0	0	0	0	0	0	0	0	0	0	0	0	0	0	0	0	0	0	0	0	0	0	0	0	0	0	0	0	0	26.1121	0	40.3948	0	0	25.7091	0	0	0	0	0	0	0	0	0
ERR1912988	SAMEA103958113	ERX1973565	parkinson	ERR1912988	312.808	0	0	0	0	0	0	0	0	0	0	0	0	0	0	0	0	0	0	0	0	0	0	0	0	0	0	0	0	0	26.5517	0	30.9216	0	0	19.041	0	0	0	0	0	0	0	0	0
ERR1912994	SAMEA103958109	ERX1973571	parkinson	ERR1912994	0.0001	0	0	0	0	0	0	0	0	0	0	0	0	0	0	0	0	0	0	0	0	0	0	0	0	0	0	0	0	0	0	0	0	0	0	0	0	0	0	0	0	0	0	0	0
ERR1912995	SAMEA103958109	ERX1973572	parkinson	ERR1912995	31.721	0	0	0	0	0	0	0	0	0	0	0	0	0	0	0	0	0	0	0	0	0	0	0	0	0	0	0	0	0	0	0	0	0	0	0	0	0	0	0	0	0	0	0	0
ERR1912996	SAMEA103958109	ERX1973573	parkinson	ERR1912996	0.0001	0	0	0	0	0	0	0	0	0	0	0	0	0	0	0	0	0	0	0	0	0	0	0	0	0	0	0	0	0	0	0	0	0	0	0	0	0	0	0	0	0	0	0	0
ERR1912997	SAMEA103958167	ERX1973574	parkinson	ERR1912997	17.7497	0	0	0	0	0	0	0	0	0	0	0	0	0	0	0	0	0	0	0	0	0	0	0	0	0	0	0	0	0	0	0	0	0	0	0	0	0	2.6221	0	0	0	0	0	0
ERR1912998	SAMEA103958110	ERX1973575	parkinson	ERR1912998	7.2281	0	0	0	0	0	0	0	0	0	0	0	0	0	0	0	0	0	0	0	0	0	0	0	0	0	0	0	0	0	0	0	0	0	0	0	0	0	0	0	0	0	0	0	0
ERR1912999	SAMEA103958110	ERX1973576	parkinson	ERR1912999	5.121	0	0	0	0	0	0	0	0	0	0	0	0	0	0	0	0	0	0	0	0	0	0	0	0	0	0	0	0	0	0	0	0	0	0	0	0	0	0	0	0	0	0	0	0
ERR1913000	SAMEA103958110	ERX1973577	parkinson	ERR1913000	5.4298	0	0	0	0	0	0	0	0	0	0	0	0	0	0	0	0	0	0	0	0	0	0	0	0	0	0	0	0	0	0	0	0	0	0	0	0	0	0	0	0	0	0	0	0
ERR1913001	SAMEA103958110	ERX1973578	parkinson	ERR1913001	4.8415	0	0	0	0	0	0	0	0	0	0	0	0	0	0	0	0	0	0	0	0	0	0	0	0	0	0	0	0	0	0	0	0	0	0	0	0	0	0	0	0	0	0	0	0
ERR1913010	SAMEA103958124	ERX1973587	parkinson	ERR1913010	0.0001	0	0	0	0	0	0	0	0	0	0	0	0	0	0	0	0	0	0	0	0	0	0	0	0	0	0	0	0	0	0	0	0	0	0	0	0	0	0	0	0	0	0	0	0
ERR1913011	SAMEA103958124	ERX1973588	parkinson	ERR1913011	0.0001	0	0	0	0	0	0	0	0	0	0	0	0	0	0	0	0	0	0	0	0	0	0	0	0	0	0	0	0	0	0	0	0	0	0	0	0	0	0	0	0	0	0	0	0
ERR1913012	SAMEA103958124	ERX1973589	parkinson	ERR1913012	0.0001	0	0	0	0	0	0	0	0	0	0	0	0	0	0	0	0	0	0	0	0	0	0	0	0	0	0	0	0	0	0	0	0	0	0	0	0	0	0	0	0	0	0	0	0
ERR1913013	SAMEA103958124	ERX1973590	parkinson	ERR1913013	0.0001	0	0	0	0	0	0	0	0	0	0	0	0	0	0	0	0	0	0	0	0	0	0	0	0	0	0	0	0	0	0	0	0	0	0	0	0	0	0	0	0	0	0	0	0
ERR1913017	SAMEA103958117	ERX1973594	parkinson	ERR1913017	573.895	0	60.1715	0	0	0	0	0	0	0	0	60.7487	106.564	0	0	0	0	0	0	0	0	0	0	0	0	0	0	0	0	0	43.3326	0	0	0	0	4.3472	0	0	0	0	0	0	0	0	0
ERR1913018	SAMEA103958117	ERX1973595	parkinson	ERR1913018	595.079	0	0	0	0	0	0	0	0	0	0	67.3199	102.126	0	0	0	0	0	0	0	0	0	0	0	0	0	0	0	0	0	42.4356	0	0	0	0	4.5686	0	0	0	0	0	0	0	0	0
ERR1913019	SAMEA103958117	ERX1973596	parkinson	ERR1913019	518.455	0	28.1221	0	0	0	0	25.1522	0	0	0	25.4676	106.975	0	0	0	0	0	0	0	0	0	0	0	0	0	0	0	0	0	54.3449	0	31.2338	0	0	6.4846	0	0	0	0	0	0	0	0	0
ERR1913020	SAMEA103958117	ERX1973597	parkinson	ERR1913020	540.094	0	0	0	0	2.1857	0	0	0	0	0	32.129	103.417	0	0	0	0	0	0	0	0	0	0	0	0	0	0	0	0	0	41.2466	0	0	0	0	4.3981	0	0	0	0	0	0	0	1.8378	0
ERR1913021	SAMEA103958128	ERX1973598	parkinson	ERR1913021	3.1747	0	0	0	0	0	0	0	0	0	0	0	0	0	0	0	0	0	0	0	0	0	0	0	0	0	0	0	0	0	0	0	0	0	0	0	0	0	0	0	0	0	0	0	0
ERR1913022	SAMEA103958128	ERX1973599	parkinson	ERR1913022	7.8321	0	0	0	0	0	0	0	0	0	0	0	0	0	0	0	0	0	0	0	0	0	0	0	0	0	0	0	0	0	0	0	0	0	0	0	0	0	0	0	0	0	0	0	0
ERR1913023	SAMEA103958128	ERX1973600	parkinson	ERR1913023	87.3321	0	0	0	0	0	0	0	0	0	0	0	0	0	0	0	0	0	0	0	0	0	0	0	0	0	0	0	0	0	0	0	0	0	0	0	0	0	0	0	0	0	0	0	0
ERR1913024	SAMEA103958128	ERX1973601	parkinson	ERR1913024	121.163	0	0	0	0	0	0	0	0	0	0	0	0	0	0	0	0	0	0	0	0	0	0	0	0	0	0	0	0	0	0	0	0	0	0	0	0	0	0	0	0	0	0	0	0
ERR1913032	SAMEA103958120	ERX1973609	parkinson	ERR1913032	206.805	0	0	0	0	4.9436	0	0	2.3947	3.6076	0	0	0	0	0	0	0	0	0	0	0	0	0	0	0	0	0	0	0	3.8577	1.7365	0	4.0089	0	0	4.9922	0	3.0346	0	0	0	0	2.6807	0	0
ERR1913033	SAMEA103958120	ERX1973610	parkinson	ERR1913033	199.912	0	0	0	0	4.7232	0	0	1.7386	4.0579	0	0	0	0	0	0	0	0	0	0	0	0	3.8263	0	0	0	0	0	0	4.758	0	0	4.1531	0	0	4.3217	0	0	0	0	0	0	0	0	0
ERR1913034	SAMEA103958120	ERX1973611	parkinson	ERR1913034	356.708	0	0	0	0	7.602	0	0	7.0636	6.4325	0	0	0	0	0	0	0	0	0	0	0	0	0	0	0	0	0	0	0	6.67	7.18	0	5.8416	0	0	6.1075	0	0	0	0	0	0	0	0	0
ERR1913035	SAMEA103958120	ERX1973612	parkinson	ERR1913035	366.515	0	0	9.7385	0	7.0367	0	0	4.4035	6.0447	0	5.2992	0	0	0	0	0	0	0	0	0	0	0	0	0	0	0	0	0	6.3672	7.1917	0	8.0938	0	0	0	0	0	0	0	0	0	5.7897	0	0
ERR1913037	SAMEA103958123	ERX1973614	parkinson	ERR1913037	0.0001	0	0	0	0	0	0	0	0	0	0	0	0	0	0	0	0	0	0	0	0	0	0	0	0	0	0	0	0	0	0	0	0	0	0	0	0	0	0	0	0	0	0	0	0
ERR1913038	SAMEA103958123	ERX1973615	parkinson	ERR1913038	0.0001	0	0	0	0	0	0	0	0	0	0	0	0	0	0	0	0	0	0	0	0	0	0	0	0	0	0	0	0	0	0	0	0	0	0	0	0	0	0	0	0	0	0	0	0
ERR1913039	SAMEA103958123	ERX1973616	parkinson	ERR1913039	0.0001	0	0	0	0	0	0	0	0	0	0	0	0	0	0	0	0	0	0	0	0	0	0	0	0	0	0	0	0	0	0	0	0	0	0	0	0	0	0	0	0	0	0	0	0
ERR1913047	SAMEA103958118	ERX1973624	parkinson	ERR1913047	0.0001	0	0	0	0	0	0	0	0	0	0	0	0	0	0	0	0	0	0	0	0	0	0	0	0	0	0	0	0	0	0	0	0	0	0	0	0	0	0	0	0	0	0	0	0
ERR1913048	SAMEA103958118	ERX1973625	parkinson	ERR1913048	0.0001	0	0	0	0	0	0	0	0	0	0	0	0	0	0	0	0	0	0	0	0	0	0	0	0	0	0	0	0	0	0	0	0	0	0	0	0	0	0	0	0	0	0	0	0
ERR1913049	SAMEA103958118	ERX1973626	parkinson	ERR1913049	0.0001	0	0	0	0	0	0	0	0	0	0	0	0	0	0	0	0	0	0	0	0	0	0	0	0	0	0	0	0	0	0	0	0	0	0	0	0	0	0	0	0	0	0	0	0
ERR1913050	SAMEA103958132	ERX1973627	parkinson	ERR1913050	18.4567	0	0	0	0	0	0	0	0	0	0	0	0	0	0	0	0	0	0	0	0	1.729	0	0	0	2.2312	1.6637	2.8391	0	0	0	0	0	0	0	0	0	0	0	0	0	0	0	0	0
ERR1913051	SAMEA103958132	ERX1973628	parkinson	ERR1913051	13.8918	0	0	0	0	0	0	0	0	0	0	0	0	0	0	0	0	0	0	0	0	1.878	0	0	0	0	1.5296	3.6346	0	0	0	0	0	0	0	0	0	0	0	0	0	0	0	0	0
ERR1913052	SAMEA103958132	ERX1973629	parkinson	ERR1913052	10.3327	0	0	0	0	0	0	0	0	0	0	0	0	0	0	0	0	0	0	0	0	0	0	0	1.5696	0	0	2.8846	1.6548	0	0	0	0	0	0	0	0	0	0	0	0	0	0	0	0
ERR1913053	SAMEA103958132	ERX1973630	parkinson	ERR1913053	8.9809	0	0	0	0	0	0	0	0	0	0	0	0	0	0	0	0	0	0	0	0	0	0	0	0	2.0856	1.7456	3.4334	0	0	0	0	0	0	0	0	0	0	0	0	0	0	0	0	0
ERR1913057	SAMEA103958129	ERX1973634	parkinson	ERR1913057	25.7629	0	0	0	0	0	0	0	0	0	0	0	0	0	0	0	0	0	0	0	0	0	0	0	0	0	0	0	0	0	0	0	0	0	0	24.0736	0	0	0	0	0	0	0	0	0
ERR1913058	SAMEA103958129	ERX1973635	parkinson	ERR1913058	26.3753	0	0	0	0	0	0	0	0	0	0	0	0	0	0	0	0	0	0	0	0	0	0	0	0	0	0	0	0	0	0	0	0	0	0	0	0	22.089	0	0	0	0	0	0	0
ERR1913059	SAMEA103958129	ERX1973636	parkinson	ERR1913059	41.8273	0	0	0	0	0	0	0	0	0	0	0	0	0	0	0	0	0	0	0	0	0	0	0	0	0	0	0	0	0	0	0	0	0	0	38.4036	0	0	0	0	0	0	0	0	0
ERR1913064	SAMEA103958127	ERX1973641	parkinson	ERR1913064	21.8954	0	0	0	0	0	0	0	0	0	0	0	0	0	0	0	0	0	0	0	0	0	0	0	0	0	0	3.1842	3.8371	0	0	0	0	0	0	0	0	0	0	0	0	0	0	0	0
ERR1913065	SAMEA103958127	ERX1973642	parkinson	ERR1913065	21.8954	0	0	0	0	0	0	0	0	0	0	0	0	0	0	0	0	0	0	0	0	0	0	0	0	0	0	3.1842	3.8371	0	0	0	0	0	0	0	0	0	0	0	0	0	0	0	0
ERR1913066	SAMEA103958127	ERX1973643	parkinson	ERR1913066	15.0822	0	0	0	0	0	0	0	0	0	0	0	0	0	0	0	0	0	0	0	0	0	0	0	0	0	0	2.0175	4.0816	0	0	0	0	0	0	0	0	0	0	0	0	0	0	0	0
ERR1913067	SAMEA103958127	ERX1973644	parkinson	ERR1913067	24.5711	0	0	0	0	0	0	0	0	0	0	0	0	0	0	0	0	0	0	0	0	0	0	0	0	0	0	2.6224	2.9816	0	0	0	0	0	0	0	0	0	4.5712	0	0	0	0	0	0
ERR1913068	SAMEA103958127	ERX1973645	parkinson	ERR1913068	8.0438	0	0	0	0	0	0	0	0	0	0	0	0	0	0	0	0	0	0	0	0	0	0	0	0	1.5144	0	2.2357	0	0	0	0	0	0	0	0	0	0	0	0	0	0	0	0	0
ERR1913069	SAMEA103958111	ERX1973646	parkinson	ERR1913069	23.3932	0	0	0	0	1.8965	0	0	0	0	0	0	0	0	0	0	0	0	0	0	0	0	0	0	0	0	0	0	0	0	0	0	0	0	0	1.6901	0	0	0	0	0	0	0	0	0
ERR1913070	SAMEA103958111	ERX1973647	parkinson	ERR1913070	22.0179	0	0	0	0	0	0	0	0	0	0	0	0	0	0	0	0	0	0	0	0	0	0	0	0	0	0	0	0	0	1.5439	0	0	0	0	1.8299	0	2.7148	0	0	0	0	0	0	0
ERR1913071	SAMEA103958111	ERX1973648	parkinson	ERR1913071	21.0688	0	0	0	0	2.6495	0	0	0	0	0	0	0	0	0	0	0	0	0	0	0	0	0	0	0	0	0	0	0	0	2.7851	0	0	0	0	0	0	0	0	0	0	0	0	0	0
ERR1913072	SAMEA103958111	ERX1973649	parkinson	ERR1913072	18.4199	0	0	0	0	2.5189	0	0	0	0	0	0	0	0	0	0	0	0	0	0	0	0	0	0	0	0	0	0	0	0	0	0	0	0	0	0	0	0	0	0	0	0	0	0	0
ERR1913073	SAMEA103958165	ERX1973650	parkinson	ERR1913073	0.0001	0	0	0	0	0	0	0	0	0	0	0	0	0	0	0	0	0	0	0	0	0	0	0	0	0	0	0	0	0	0	0	0	0	0	0	0	0	0	0	0	0	0	0	0
ERR1913074	SAMEA103958165	ERX1973651	parkinson	ERR1913074	0.0001	0	0	0	0	0	0	0	0	0	0	0	0	0	0	0	0	0	0	0	0	0	0	0	0	0	0	0	0	0	0	0	0	0	0	0	0	0	0	0	0	0	0	0	0
ERR1913075	SAMEA103958165	ERX1973652	parkinson	ERR1913075	0.0001	0	0	0	0	0	0	0	0	0	0	0	0	0	0	0	0	0	0	0	0	0	0	0	0	0	0	0	0	0	0	0	0	0	0	0	0	0	0	0	0	0	0	0	0
ERR1913080	SAMEA103958126	ERX1973657	parkinson	ERR1913080	602.014	0	0	0	0	1.2977	0	0	0	0	0	0	0	0	0	0	0	0	0	0	0	0	0	0	0	0	0	0	0	0	0	0	0	0	0	0	0	0	0	0	0	0	0	0	0
ERR1913081	SAMEA103958126	ERX1973658	parkinson	ERR1913081	436.211	0	0	0	0	0	0	0	0	0	0	0	0	0	0	0	0	0	0	0	0	0	0	0	0	0	0	0	0	2.1244	0	0	0	0	0	0	0	0	0	0	0	0	0	0	0
ERR1913082	SAMEA103958126	ERX1973659	parkinson	ERR1913082	547.923	0	0	2.2356	0	2.0766	0	0	3.8722	0	0	0	0	0	0	0	0	0	0	0	0	0	0	0	0	0	0	0	0	0	0	0	1.2977	0	0	0	0	0	0	0	0	0	0	0	0
ERR1913083	SAMEA103958126	ERX1973660	parkinson	ERR1913083	705.698	0	0	0	0	0	0	0	0	0	0	0	0	0	0	0	0	0	0	0	0	0	0	0	0	0	0	0	0	0	0	0	0	0	0	0	0	1.6936	0	0	0	0	0	0	0
ERR1913088	SAMEA103958112	ERX1973665	parkinson	ERR1913088	91.5496	0	1.1372	2.7285	0	3.0789	0	0	0	0	0	0	0	0	0	0	0	0	0	0	0	0	2.1148	0	0	0	0	0	0	0	0	0	2.4648	0	0	1.3937	0	0	0	0	0	0	0	0	0
ERR1913089	SAMEA103958112	ERX1973666	parkinson	ERR1913089	79.1072	0	0	0	0	1.5792	0	0	0	1.49	0	0	0	0	0	0	0	0	0	0	0	0	0	0	0	0	0	0	0	0	0	0	2.812	0	0	0	0	0	0	0	0	0	0	0	0
ERR1913090	SAMEA103958112	ERX1973667	parkinson	ERR1913090	348.789	0	0	0	0	16.3229	0	0	12.2009	0	0	0	0	0	0	0	0	0	0	0	0	0	0	0	0	0	0	0	0	0	0	0	0	0	0	0	0	0	0	0	0	0	0	0	0
ERR1913091	SAMEA103958112	ERX1973668	parkinson	ERR1913091	381.236	0	0	13.1637	0	0	0	0	0	13.5144	0	0	0	0	0	0	0	0	0	0	0	0	11.709	0	0	0	0	0	0	0	0	0	0	0	0	16.4564	0	0	0	0	0	0	0	0	0
ERR1913092	SAMEA103958115	ERX1973669	parkinson	ERR1913092	46.813	0	0	0	0	0	0	0	0	0	0	0	0	0	0	0	0	0	0	0	0	0	0	0	0	0	0	0	0	0	0	0	0	0	0	0	0	0	0	0	0	0	0	0	0
ERR1913093	SAMEA103958115	ERX1973670	parkinson	ERR1913093	37.9834	0	0	0	0	0	0	0	0	0	0	0	0	0	0	0	0	0	0	0	0	0	0	0	0	0	0	0	0	0	0	0	0	0	0	0	0	0	0	0	0	0	0	0	0
ERR1913094	SAMEA103958115	ERX1973671	parkinson	ERR1913094	62.4828	0	0	0	0	0	0	0	3.3873	0	0	0	0	0	0	0	0	0	0	0	0	0	0	0	0	0	0	0	0	0	0	0	0	0	0	1.4839	0	0	0	0	0	0	0	0	0
ERR1913095	SAMEA103958115	ERX1973672	parkinson	ERR1913095	49.7065	0	0	0	0	0	0	0	0	0	0	0	0	0	0	0	0	0	0	0	0	0	0	0	0	0	0	0	0	0	0	0	0	0	0	0	0	0	0	0	0	0	0	0	0
ERR1913096	SAMEA103958133	ERX1973673	parkinson	ERR1913096	209.038	0	0	0	0	0	0	0	0	0	0	0	0	0	0	0	0	0	0	0	0	0	0	0	6.6741	0	0	0	0	0	0	0	0	0	0	0	0	0	0	0	0	0	0	0	0
ERR1913097	SAMEA103958133	ERX1973674	parkinson	ERR1913097	206.549	0	0	0	0	0	0	0	0	0	0	0	0	0	0	0	0	0	0	0	0	0	0	0	2.5993	0	0	0	0	0	0	0	0	0	0	0	0	0	0	0	0	0	0	0	0
ERR1913098	SAMEA103958133	ERX1973675	parkinson	ERR1913098	235.625	0	0	0	0	0	0	0	6.8847	0	0	0	0	0	0	0	0	0	0	0	0	0	0	0	5.9467	0	0	0	0	0	0	0	0	0	0	0	0	0	0	0	0	0	0	0	0
ERR1913099	SAMEA103958133	ERX1973676	parkinson	ERR1913099	184.991	0	0	0	0	0	0	0	4.2389	0	0	0	0	0	0	0	0	0	0	0	0	0	0	0	4.2154	0	0	0	0	0	0	0	0	0	0	0	0	0	0	0	0	0	0	0	0
ERR1913104	SAMEA103958122	ERX1973681	parkinson	ERR1913104	46.4611	0	0	0	0	2.4887	0	0	0	0	0	0	0	0	0	0	0	0	0	0	0	0	0	0	0	0	0	0	0	0	0	0	0	0	0	2.5874	0	0	0	0	0	0	0	0	0
ERR1913105	SAMEA103958122	ERX1973682	parkinson	ERR1913105	102.219	0	0	0	0	1.9674	0	0	0	0	0	0	0	0	0	0	0	0	0	0	0	0	0	0	0	0	0	0	0	0	0	1.7547	0	0	0	1.5309	0	0	0	0	0	0	0	0	0
ERR1913106	SAMEA103958122	ERX1973683	parkinson	ERR1913106	86.9666	0	0	0	0	1.5779	0	0	0	0	0	0	0	0	0	0	0	0	0	0	0	0	0	0	0	0	0	0	0	0	0	0	0	0	0	0	0	0	0	0	0	0	0	0	0
ERR1913107	SAMEA103958122	ERX1973684	parkinson	ERR1913107	86.2726	0	0	0	0	1.9184	0	0	0	0	0	0	0	0	0	0	0	0	0	0	0	0	0	0	0	0	0	0	0	0	0	0	0	0	0	0	0	0	0	0	0	0	0	0	0
ERR1913119	SAMEA103958164	ERX1973696	parkinson	ERR1913119	27.4705	0	0	0	0	0	0	0	0	0	0	0	0	1.2899	0	1.6953	1.9631	0	0	0	0	0	0	0	0	0	1.0887	0	0	0	0	0	0	0	0	0	0	0	0	0	0	0	0	0	0
ERR1913120	SAMEA103958164	ERX1973697	parkinson	ERR1913120	0.0001	0	0	0	0	0	0	0	0	0	0	0	0	0	0	0	0	0	0	0	0	0	0	0	0	0	0	0	0	0	0	0	0	0	0	0	0	0	0	0	0	0	0	0	0
ERR1913121	SAMEA103958164	ERX1973698	parkinson	ERR1913121	0.0001	0	0	0	0	0	0	0	0	0	0	0	0	0	0	0	0	0	0	0	0	0	0	0	0	0	0	0	0	0	0	0	0	0	0	0	0	0	0	0	0	0	0	0	0
ERR1913122	SAMEA103958119	ERX1973699	parkinson	ERR1913122	16.9515	0	0	0	0	0	0	0	0	0	0	0	0	0	0	0	0	0	0	0	0	0	0	0	0	0	0	0	1.9103	0	0	0	0	0	0	0	0	0	0	0	0	0	0	0	0
ERR1913123	SAMEA103958119	ERX1973700	parkinson	ERR1913123	13.1154	0	0	0	0	0	0	0	0	0	0	0	0	0	0	0	0	0	0	0	0	0	0	0	0	0	0	1.9955	0	0	0	0	0	0	0	0	0	0	0	0	0	0	0	0	0
ERR1913124	SAMEA103958119	ERX1973701	parkinson	ERR1913124	15.8879	0	0	0	0	0	0	0	0	0	0	0	0	0	0	0	0	0	0	0	0	0	0	0	0	0	0	0	0	0	0	0	0	0	0	0	0	0	0	0	0	0	0	0	0
ERR1913125	SAMEA103958119	ERX1973702	parkinson	ERR1913125	11.3664	0	0	0	0	0	0	0	0	0	0	0	0	0	0	0	0	0	0	0	0	0	0	0	0	0	0	2.0137	0	0	0	0	0	0	0	0	0	0	0	0	0	0	0	0	0
ERR1913127	SAMEA103958166	ERX1973704	parkinson	ERR1913127	36.4623	0	0	0	0	0	0	0	0	0	0	0	0	0	0	0	0	0	0	0	0	0	0	0	0	0	0	0	0	1.1429	1.0944	0	2.5823	0	0	1.7413	0	0	0	0	0	0	0	0	0
[truncated: 203 more columns]
