# Supplementary material for: Parkinson’s disease and bacteriophages as its overlooked contributors
Source: Sci Rep. 2018 Jul 17;8:10812. doi: 10.1038/s41598-018-29173-4 (PMC6050259; doi:10.1038/s41598-018-29173-4)
Supplement: Supplementary file 6 — Supplementary Table S3 [file 41598_2018_29173_MOESM6_ESM.xlsx]

## Sheet: At Least 2
Parkinson’s disease and bacteriophages as its overlooked contributors
George Tetz, Stuart M. Brown, Yuhan Hao, Victor Tetz
parkinson	control	phages
0	4.0622	Bacillus clarkii bacteriophage BCJA1c
0	3.5532	Bacteroides phage B40
1.1393	0	Burkholderia phage BcepMigl
0	10.453	E.coli phage T5
0	19.3118	Enterobacteria phage HK542
0	27.2069	Enterobacteria phage HK544
2.45297	0	Enterobacteria phage JenP2
9.01037	0	Enterobacteria phage P88
23.8142	0	Enterobacteria phage ST104 DNA
0	4.74587	Lactobacillus phage KC5a
0	5.24597	Lactobacillus phage phi jlb1
0	11.0969	Lactococcus phage 949
0	3.9605	Lactococcus Phage ASCC476
0	3.30057	Lactococcus Phage ASCC489
0	13.3778	Lactococcus phage bIL285
8.2135	0	Lactococcus phage bIL67
0	8.0831	Lactococcus phage phiL47
0	4.69968	Lactococcus phage phismq86
0	11.5769	Lactococcus phage Tuc2009
71.184	0	Lactococcus phage с2
0	7.5047	Lactococcus phage ul36 k1t1
3.40888	0	Leuconostoc phage 1 A4
0	12.5604	Mycobacterium phage Bongo
0	1.94795	Pseudomonas phage vB_PaeS_PMG1
2.93697	0	Salmonella phage g341c
0	6.5828	Salmonella phage SPN3UB
0	21.6385	Salmonella typhimurium phage ST64B
0	12.4603	Streptococcus phage ALQ13 2
0	7.84903	Streptococcus phage phiBHN167
0	7.846	Streptococcus phage Spn1
0	3.37505	Streptococcus phage SpSL1
0	9.1941	Streptococcus phage TP 778L
0	17.5454	Streptococcus phage TP J34
0	6.07325	Streptococcus pyogenes strain NIH1
0	25.0819	Streptococcus thermophilus bacteriophage 7201
