# Supplementary material for: Parkinson’s disease and bacteriophages as its overlooked contributors
Source: Sci Rep. 2018 Jul 17;8:10812. doi: 10.1038/s41598-018-29173-4 (PMC6050259; doi:10.1038/s41598-018-29173-4)
Supplement: Supplementary file 7 — Supplementary Table S4 [file 41598_2018_29173_MOESM7_ESM.xlsx]

## Sheet: Sheet1
Parkinson’s disease and bacteriophages as its overlooked contributors
George Tetz, Stuart M. Brown, Yuhan Hao, Victor Tetz
host_disease_status_s		BioSample_s	Lactococcus phage bIL309	Lactococcus phage bIL310	Lactococcus bIL311	Lactococcus phage bIL312	Lactococcus lactis phage KSY1	Lactococcus phage BK5-T	Lactococcus phage BM13	Lactococcus phage P335	Lactococcus phage phismq86	Lactococcus phage Q33	Lactococcus phage ul36.k1	Lactococcus phage ul36.k1t1	Lactococcus phage ul36.t1	Lactococcus phage ul36.t1k1	Lactococcus phage phiLC3	Lactococcus phage r1t	Lactococcus phage Tuc2009	Lactococcus phage bIL285	Lactococcus phage bIL285	Lactococcus lactis phage 645	Lactococcus lactis phage jj50	Lactococcus lactis phage p272	Lactococcus lactis phage P475	Lactococcus phage 340	Lactococcus phage 712	Lactococcus phage 936	Lactococcus phage 949	Lactococcus Phage ASCC191	Lactococcus Phage ASCC273	Lactococcus Phage ASCC281	Lactococcus Phage ASCC284	Lactococcus Phage ASCC287	Lactococcus Phage ASCC356	Lactococcus Phage ASCC365	Lactococcus Phage ASCC406	Lactococcus Phage ASCC465	Lactococcus Phage ASCC473	Lactococcus Phage ASCC476	Lactococcus Phage ASCC489	Lactococcus Phage ASCC532	Lactococcus Phage ASCC544	Lactococcus phage bIBB29	Lactococcus phage bIL67	Lactococcus phage CaseusJM1	Lactococcus phage CB13	Lactococcus phage CB14	Lactococcus phage CB19
			Temperate	Temperate	Temperate	Temperate	Temperate	Temperate	Temperate	Temperate	Temperate	Temperate	Temperate	Temperate	Temperate	Temperate	Temperate	Temperate	Temperate	Temperate	Temperate	Lytic	Lytic	Lytic	Lytic	Lytic	Lytic	Lytic	Lytic	Lytic	Lytic	Lytic	Lytic	Lytic	Lytic	Lytic	Lytic	Lytic	Lytic	Lytic	Lytic	Lytic	Lytic	Lytic	Lytic	Lytic	Lytic	Lytic	Lytic
Control		SAMEA103958148	0	0	0	0	0	0	0	0	0	0	0	0	0	0	0	0	0	0	0	0	0	0	0	0	0	0	0	0	0	0	0	0	0	0	0	0	0	0	0	0	0	0	0	0	0	0.210024	0
Control		SAMEA103958159	0	0	0	0	0	0	0	0	0	0	0	0	0	0	0	0	0	0	0	0	0	0	0	0	0	0	0	0	0	0	0	0	0	0	0	0	0	0	0	0	0	0	0	0	0	0	0
Control		SAMEA103958137	0	0	0	0	0	0	0	0	0	0	0	0	0	0	0	0	0	0	0	0	0	0	0	0	0	0	0	0	0	0	0	0	0	0	0	0	0	0	0	0	0	0	0	0	0	0	0
Control		SAMEA103958161	0	0	0	0	0	0	0	0	0	0	0	0	0	0	0	0	0	0	0	0	0	0	0	0	0	0	0	0	0	0	0	0	0	0	0	0	0	0	0	0	0	0	0	0	0	0	0
Control		SAMEA103958150	0	0	0	0	0	0	0	0	0	0	0	0	0	0	0	0	0	0	0	0	0	0	0	0	0	0	0	0	0	0	0	0	0	0	0	0	0	0	0	0	0	0	0	0	0	0	0
Control		SAMEA103958162	0	0.0105992	0	0	0	0	0	0	0	0	0	0	0	0	0	0.0059841	0	0.0054906	0.0054906	0.0932326	0.0101529	0	0.0515931	0.0163108	0	0.0460339	0	0.0935389	0	0	0	0	0	0	0	0	0	0	0.0121101	0.0278878	0	0.0178456	0	0.101375	0.0479301	0.0297456	0
Control		SAMEA103958155	0	0	0	0	0	0	0	0	0	0	0	0	0	0	0	0	0	0	0	0.0369104	0.0271718	0.0187228	0.00709501	0	0	0.0457616	0	0.0263497	0.00919644	0	0	0	0	0	0	0	0	0	0	0	0	0.020269	0	0.0209464	0	0	0
Control		SAMEA103958136	0	0	0	0	0	0	0	0	0	0	0	0	0	0	0	0	0	0	0	0	0	0	0	0	0	0	0	0	0	0	0	0	0	0	0	0	0	0	0	0	0	0	0	0	0	0	0
Control		SAMEA103958151	0	0	0.100703	0.00862151	0.0154669	0	0	0.0112625	0	0	0	0.0154669	0	0.0154669	0.00575034	0.0179446	0.00384763	0	0	0	0	0.0328098	0.0154033	0	0.0154669	0.169287	0	0	0.0112892	0	0	0	0	0	0	0	0	0	0	0.00944752	0	0.0146645	0	0.120402	0	0	0
Control		SAMEA103958156	0.408275	2.08749	5.29236	1.59739	0	0.233699	0.0274949	0.0407464	0.0271272	0.0993077	1.35595	0.0166417	0.0177435	0.2327	0.226732	0.319355	0.0524771	0.163929	0.163929	0	0	0.012042	0	0	0	0	0.00450631	0	0	0	0	0	0	0	0	0	0	0.00999146	0	0	0	0	0	0	0	0.00756984	0
Control		SAMEA103958149	0	0	0	0	0	0	0	0	0	0	0	0	0	0	0	0	0	0	0	0.275037	0	0	0	0	0	0	0	0	0.177132	0	0	0	0	0	0	0	0	0	0	0	0	0	0	0	0	0	0
Control		SAMEA103958145	0	0	0	0	0	0	0	0	0	0	0	0	0	0	0	0	0	0	0	0	0	0	0	0	0	0	0	0	0	0	0	0	0	0	0	0	0	0	0	0	0	0	0	0	0	0	0
Control		SAMEA103958144	0.097938	2.3977	0.996216	1.46379	0	0.671305	0.110394	0.332208	0	0.0551313	0.152559	0.00974143	0.0105945	0.408196	0.2901	0.313391	0.302957	0.113698	0.113698	0	0	0	0	0	0	0	0	0	0	0	0	0	0	0	0	0	0	0	0	0	0	0	0	0	0	0	0
Control		SAMEA103958153	0	0	0	0	0	0	0	0	0	0	0	0	0	0	0	0	0	0	0	0	0	0	0	0	0.0210773	0	0	0	0	0	0	0	0	0	0	0	0	0	0	0	0	0	0	0	0	0	0
Control		SAMEA103958158	0.0980182	0.312675	0.818333	0.218826	0	0.070202	0	0.0721903	0	0	0.0762266	0	0.0062738	0.0428132	0.0526538	0.0623204	0.0488616	0.0156249	0.0156249	0	0	0	0	0	0	0	0.00362396	0	0	0	0	0	0	0	0	0	0	0	0	0	0	0	0	0	0	0	0
Control		SAMEA103958141	0	0	0	0	0	0	0	0	0	0	0	0	0	0	0	0	0	0	0	0	0	0	0	0	0	0	0.0145045	0	0	0	0	0	0	0	0	0	0	0	0	0	0	0	0	0	0	0	0
Control		SAMEA103958143	0	0	0	0	0	0	0	0	0	0	0	0	0	0	0	0	0	0	0	0	0	0	0	0	0	0	0	0	0	0	0	0	0	0	0	0	0	0	0	0	0	0	0	0	0	0	0
Control		SAMEA103958147	0	0	0	0	0	0	0	0	0	0	0	0	0	0	0	0	0	0	0	0	0	0	0	0	0	0	0	0	0	0	0	0	0	0	0	0	0	0	0	0	0	0	0	0	0	0	0
Control		SAMEA103958135	0	0	0	0	0	0	0	0	0	0	0	0	0	0	0	0	0	0	0	0	0	0	0	0	0	0	0	0	0	0	0	0	0	0	0	0	0	0	0	0	0	0	0	0	0	0	0
Control		SAMEA103958157	0	0	0	0	0	0	0	0	0	0	0	0	0	0	0	0	0	0	0	0	0	0	0	0	0	0	0	0	0	0	0	0	0	0	0	0	0	0	0	0	0	0	0	0	0	0	0
Control		SAMEA103958142	0	0	0.125082	0	0	0.00513328	0	0	0	0	0	0	0	0	0	0	0	0	0	0	0.102329	0.00631232	0	0	0.0135083	0.0227159	0	0.0405665	0.010763	0	0	0	0	0	0	0.0212145	0	0	0	0.0166219	0	0.0435127	0	0.011251	0.0162442	0.0399896	0.0178418
Control		SAMEA103958152	0	0	0	0	0	0	0	0.00989855	0	0	0	0	0	0	0	0	0	0	0	0.0194946	0.0649528	0.0174751	0.0192581	0	0	0.0185803	0	0	0	0.0112401	0	0	0.00853309	0	0	0	0	0	0.0176907	0.00671628	0	0	0	0.178583	0	0	0
Control		SAMEA103958140	0	0	0	0	0	0	0	0	0	0	0	0	0	0	0	0	0	0	0	0.200881	0.118911	0.0928834	0.108133	0.110271	0	0.00953759	0	0.0140882	0.013274	0	0	0	0	0	0	0	0	0	0	0.0105411	0	0.171263	0	0.0632395	0.00543799	0	0.00871357
Control		SAMEA103958138	0	0	0	0	0	0	0	0	0	0	0	0	0	0	0	0	0	0	0	0	0	0	0	0	0	0	0	0	0	0	0	0	0	0	0	0	0	0	0	0	0	0	0	0	0	0	0
Control		SAMEA103958146	0	0	0	0	0	0	0	0	0	0	0	0	0	0	0	0.00905413	0	0	0	0.0210259	0.0047414	0.0395012	0.0348537	0.0489012	0.0243175	0.00532831	0	0.0412253	0.0145819	0.0202162	0.0165789	0	0.0121841	0	0	0	0	0.0521316	0	0.0604514	0.0108466	0.00572603	0	0.0337852	0.0310495	0.0123222	0.407963
Control		SAMEA103958160	0.051393	0.0270873	0.0492959	0.037028	0	0.00592108	0	0.0178557	0	0	0.0104585	0	0	0.00555956	0	0.00894674	0	0	0	0	0	0.0314738	0	0	0.0223981	0.031067	0	0.0459097	0.0498621	0.00604751	0	0	0	0	0	0.0121698	0	0	0	0	0.016354	0.0325279	0	0.0504858	0.0848932	0.0506954	0
Control		SAMEA103958139	0	0	0	0	0	0	0	0	0	0	0	0	0	0	0	0	0	0	0	0	0	0	0	0	0	0	0	0	0	0	0	0	0	0	0	0	0	0	0	0	0	0	0	0	0	0	0
Control		SAMEA103958154	0.00389726	0.0147633	0.0645188	0	0	0	0	0	0	0	0.0057496	0	0	0	0.104548	0.0165527	0.00590565	0	0	0.00724714	0	0.0301589	0.00940845	0	0	0.0140234	0	0.246646	0.167609	0	0	0	0.029846	0	0.023096	0.0064922	0	0	0	0.0667583	0.0258807	0.0475767	0	0.146503	0.100767	0.00921375	0
PD		SAMEA103958163	0	0	0	0	0	0	0	0	0	0	0	0	0	0	0	0	0	0	0	0	0	0	0	0	0	0	0	0	0	0	0	0	0	0	0	0	0	0	0	0	0	0	0	0	0	0	0
PD		SAMEA103958125	0	0.0102418	0.0125483	0	0	0	0	0	0	0	0	0	0	0	0	0	0	0	0	0.0607999	0.00879311	0.0590606	0.0226568	0	0	0.0385122	0	0.0206181	0.0199069	0.00937324	0	0	0.00309989	0	0.0175318	0.026992	0	0	0	0.00454171	0.0067471	0.0240763	0.289199	0.0427767	0.0650861	0.0600394	0.0124583
PD		SAMEA103958114	0	0	0	0	0	0	0	0	0	0	0	0	0	0	0	0	0	0	0	0	0	0	0	0	0	0	0	0	0	0	0	0	0	0	0	0	0	0	0	0	0	0	0	0	0	0	0
PD		SAMEA103958130	0	0	0	0	0	0	0	0	0	0	0	0	0	0	0	0	0	0	0	0	0	0	0	0	0	0	0	0	0	0	0	0	0	0	0	0	0	0	0	0	0	0	0	0	0	0	0
PD		SAMEA103958121	0	0	0	0	0	0	0	0	0	0	0	0	0	0	0.0109843	0	0	0	0	0	0.0111656	0	0.00462438	0	0	0	0	0.00618883	0.0196745	0.0215344	0	0	0	0	0	0.0113019	0	0	0	0	0	0.0206587	0	0.0204503	0.0095975	0.0248122	0.014109
PD		SAMEA103958134	0.00938083	0.0131675	0.0227803	0	0	0	0.0666861	0	0	0.12766	0	0	0	0	0	0	0	0	0	0	0	0.0118231	0.00565881	0	0	0	0	0	0	0	0	0	0	0	0	0	0	0	0	0	0	0.006623	0	0.00450246	0.0113799	0	0
PD		SAMEA103958116	0	0	0	0	0	0	0	0	0	0	0	0	0	0	0	0	0	0	0	0	0	0	0	0	0	0	0	0	0	0	0	0	0	0	0	0	0	0	0	0	0	0	0	0	0	0	0
PD		SAMEA103958131	0	0	0	0	0	0	0	0	0	0	0	0	0	0	0	0	0	0	0	0	0	0	0	0	0	0	0	0	0	0	0	0	0	0	0	0	0	0	0	0	0	0	0	0	0	0	0
PD		SAMEA103958113	0	0	0	0	0	0	0	0	0	0	0	0	0	0	0	0	0	0	0	0.0465615	0	0	0	0	0	0	0	0	0.0840543	0	0	0	0	0	0	0	0	0	0	0	0	0	0	0.0687741	0	0	0
PD		SAMEA103958109	0	0	0	0	0	0	0	0	0	0	0	0	0	0	0	0	0	0	0	0	0	0	0	0	0	0	0	0	0	0	0	0	0	0	0	0	0	0	0	0	0	0	0	0	0	0	0
PD		SAMEA103958167	0	0	0	0	0	0	0	0	0	0	0	0	0	0	0	0	0	0	0	0	0	0.00612709	0	0	0	0	0	0	0.00689659	0	0	0	0	0	0	0	0	0	0	0	0	0	0	0.00750996	0	0.00604891	0
PD		SAMEA103958110	0	0	0	0	0	0	0	0	0	0	0	0	0	0	0	0	0	0	0	0	0	0	0	0	0	0	0	0	0	0	0	0	0	0	0	0	0	0	0	0	0	0	0	0	0	0	0
PD		SAMEA103958124	0	0	0	0	0	0	0	0	0	0	0	0	0	0	0	0	0	0	0	0	0	0	0	0	0	0	0	0	0	0	0	0	0	0	0	0	0	0	0	0	0	0	0	0	0	0	0
PD		SAMEA103958117	0	0	0	0	0	0	0	0	0	0	0	0	0	0	0	0	0	0	0	0	0	0	0	0	0	0	0	0	0	0	0	0	0	0	0	0	0	0	0	0	0	0	0	0	0	0	0
PD		SAMEA103958128	0	0	0	0	0	0	0	0	0	0	0	0	0	0	0	0	0	0	0	0	0	0	0	0	0	0	0	0	0	0	0	0	0	0	0	0	0	0	0	0	0	0	0	0	0	0	0
PD		SAMEA103958120	0	0	0	0	0.00729423	0	0	0	0	0	0.00808274	0	0	0	0.0150227	0.00944027	0	0	0	0.0369993	0.05295	0.0209528	0.0124112	0	0	0.108012	0	0	0.0109915	0.00394931	0.0061697	0	0.0101419	0	0	0.00490998	0	0	0	0.00680948	0.0123748	0.0397365	0.674502	0.0810059	0.0417474	0.017105	0
PD		SAMEA103958123	0	0	0	0	0	0	0	0	0	0	0	0	0	0	0	0	0	0	0	0	0	0	0	0	0	0	0	0	0	0	0	0	0	0	0	0	0	0	0	0	0	0	0	0	0	0	0
PD		SAMEA103958118	0	0	0	0	0	0	0	0	0	0	0	0	0	0	0	0	0	0	0	0	0	0	0	0	0	0	0	0	0	0	0	0	0	0	0	0	0	0	0	0	0	0	0	0	0	0	0
PD		SAMEA103958132	0.00674353	0.00871578	0.107386	0.0155635	0	0.00499962	0.00529004	0.00582364	0	0	0	0	0	0.0111704	0	0	0	0	0	0	0	0	0	0	0	0	0	0	0	0	0	0	0	0	0	0	0	0	0	0	0	0	0	0	0	0	0
PD		SAMEA103958129	0	0	0	0	0	0	0	0	0	0	0	0	0	0	0	0	0	0	0	0	0	0	0	0	0	0	0	0	0	0	0	0	0	0	0	0	0	0	0	0	0	0	0	0	0	0	0
PD		SAMEA103958127	0.00517735	0	0.0946105	0.0308029	0	0	0	0	0	0	0	0	0	0.0157264	0	0	0	0	0	0	0	0	0	0	0	0	0	0	0	0	0	0	0	0	0	0	0	0	0	0.00511838	0	0	0	0	0	0	0
PD		SAMEA103958111	0	0	0	0	0	0	0	0	0	0	0	0	0	0	0	0	0	0	0	0	0	0	0	0	0	0	0	0	0	0	0	0	0	0	0	0	0	0	0	0	0	0	0	0	0	0	0
PD		SAMEA103958165	0	0	0	0	0	0	0	0	0	0	0	0	0	0	0	0	0	0	0	0	0	0	0	0	0	0	0	0	0	0	0	0	0	0	0	0	0	0	0	0	0	0	0	0	0	0	0
PD		SAMEA103958126	0	0	0	0	0	0	0	0	0	0	0	0	0	0	0	0	0	0	0	0.053414	0.0386718	1.38444	0.0527305	0.00710879	0	0.189715	0	0.00921415	0.0798621	0	0	0	0	0	0	0	0	0	0	0.363178	0	0.0191837	0	1.89471	0	0.612063	0
PD		SAMEA103958112	0	0	0	0	0	0	0	0	0	0	0	0	0	0	0.00662288	0	0	0	0	0.00873216	0.0112888	0.0064687	0.0203725	0	0	0.0153035	0	0.0131465	0.00928465	0	0	0	0	0	0	0.00492265	0	0	0	0.0224179	0	0.0143859	0	0.0245008	0.0409242	0.00705367	0
PD		SAMEA103958115	0	0	0	0	0	0	0	0	0	0	0	0	0	0	0	0	0	0	0	0.00481767	0	0.0160754	0.00910991	0	0	0.0245189	0	0.00611605	0.00980158	0.011907	0	0	0	0	0	0.00843841	0	0	0	0.0171476	0.00393701	0.0250769	0.0280735	0.0123743	0.0243532	0.015124	0
PD		SAMEA103958133	0	0	0	0	0	0	0	0	0	0	0	0	0.00536978	0	0	0	0	0	0	0.0982686	0.344391	0.0853569	0.0158745	0.0282611	0.0643359	0.0260209	0	0.254789	0.378543	0	0	0	0.029991	0	0.0329253	0.0178976	0.0183106	0	0	0.0597148	0.0185158	0.0733882	0	0.102835	0.0643767	0.0902421	0
PD		SAMEA103958122	0	0	0	0	0	0	0	0	0	0	0	0	0	0	0	0	0	0	0	0	0	0	0	0	0	0	0	0	0	0	0	0	0	0	0	0	0	0	0	0	0	0	0	0	0	0	0
PD		SAMEA103958164	0	0.0130807	0	0	0	0	0	0	0	0	0	0	0	0	0	0	0	0	0	0	0	0.00705513	0	0	0	0	0	0	0	0	0	0	0	0	0	0	0	0	0	0	0	0	0	0	0	0	0
PD		SAMEA103958119	0	0	0.0157116	0.0116391	0	0	0	0	0	0	0	0	0	0	0	0	0	0	0	0	0	0	0	0	0	0	0	0	0	0	0	0	0	0	0	0	0	0	0	0	0	0	0	0	0	0	0
PD		SAMEA103958166	0	0	0	0	0	0	0	0	0	0	0	0	0	0	0	0	0	0	0	0.00741006	0	0	0	0	0	0	0	0	0	0	0	0	0	0	0	0.0128271	0	0	0	0	0	0	0	0	0	0	0
[truncated: 18 more columns]
